# Supplementary material for: Poly[(μ4-3-carb­oxy­benzoato-κ5 O 1:O 1,O 1′:O 1′:O 3)(quinolin-8-olato-κ2 N,O)lead(II)]
Source: Acta Crystallogr Sect E Struct Rep Online. 2012 Jan 7;68(Pt 2):m97–8. doi: 10.1107/S160053681105495X (PMC3274846; doi:10.1107/S160053681105495X)
Supplement: Supplementary file 1 [file e-68-00m97-sup1.cif]

##############################################################################
###                                                                        ###
###           Electronic papers (Acta Crystallographica Section C)         ###
###                                                                        ###
##############################################################################
#                                                                            #
# This paper is published electronically. It meets the data-validation       #
# criteria for publication in Acta Crystallographica Section C.              #
# The submission has been checked by a Section C Co-editor though the text   #
# in _publ_section_comments is the responsibility of the authors.            #
#                                                                            #
# Electronic papers are listed in the printed contents pages of an issue of  #
# Acta Crystallographica Section C within two months of acceptance and are   #
# available by email and via the online contents pages for that issue.       #
#                                                                            #
# Software is freely available for graphical display of the structure(s) in  #
# this CIF.  For information consult the CIF home page http://www.iucr.org/  #
# cif/home.html                                                              #
#                                                                            #
#            Copyright International Union of Crystallography                #
#                                                                            #
##############################################################################
data_global
_audit_creation_method     SHELXL-97
_journal_date_recd_electronic     2011-12-19
_journal_date_accepted     2011-12-21
_journal_name_full     'Acta Crystallographica, Section E'
_journal_year     2012
_journal_volume     68
_journal_issue      2
_journal_page_first     em97
_journal_page_last     em98
_journal_paper_category     QM
_journal_paper_doi     10.1107/S160053681105495X
_journal_coeditor_code     QM2046
_publ_contact_author_name     ' Edward RT Tiekink '
_publ_contact_author_address
;
Department of Chemistry, University of Malaya,
50603 Kuala Lumpur, Malaysia
;
_publ_contact_author_email
;
edward.tiekink@gmail.com
;
_publ_contact_author_fax     ' +60 3 7967 4193 '
_publ_contact_author_phone     ' +60 3 7967 6775 '
_publ_section_title
;\
Poly[(\m~4~-3-carboxybenzoato-\k^5^<i>O</i>^1^:<i>O</i>^1^,<i>O</i>^1'^:\
<i>O</i>^1'^:<i>O</i>^3^)(quinolin-8-olato-\k^2^<i>N</i>,<i>O</i>)lead(II)]
;
loop_
    _publ_author_name
    _publ_author_footnote
    _publ_author_address
    ' Akbar Ghaemi '
;
Additional correspondence author, e-mail: akbarghaemi@yahoo.com.
;
;
Department of Chemistry, Saveh Branch, Islamic Azad University, Saveh, Iran
;
    ' Zohreh Dadkhah ' .
;
Department of Chemistry, Saveh Branch, Islamic Azad University, Saveh, Iran
;
    'Ng, Seik Weng' .
;
Department of Chemistry, University of Malaya,
50603 Kuala Lumpur, Malaysia and Chemistry Department, Faculty of
Science, King Abdulaziz University, PO Box 80203 Jeddah, Saudi Arabia
;
    'Tiekink, Edward R. T.' .
;
Department of Chemistry, University of Malaya,
50603 Kuala Lumpur, Malaysia
;
_publ_section_abstract
;
The asymmetric unit of the title complex,
[Pb(C~8~H~5~O~4~)(C~9~H~6~NO)]<i>~n~</i>, comprises a Pb^II^ cation, a
quinolin-8-olate anion and a 3-carboxybenzoate anion. The coordination
geometry of the Pb^II^ atom is defined by one N and six O atoms, as well as a
stereochemically active lone pair of electrons, and is based on a
\Y-dodecahedron. The quinolin-8-olate is chelating and the 3-carboxybenzoate
is pentadentate, forming bonds to four different Pb^II^ atoms. The benzoate
end of the 3-carboxybenzoate ligand chelates one Pb^II^ atom and
simultaneously bridges two Pb^II^ atoms on either side, forming a chain along
the <i>b</i> axis. The carboxyl end of the 3-carboxybenzoate connects to a
neighbouring chain by employing its carbonyl atom to form a bond to a Pb^II^
atom and the hydroxyl group to form a hydrogen bond to a quinolin-8-olate O
atom. Thereby, a layer is formed in the <i>bc</i> plane.
;
_publ_section_comment
;
Mixed lead(II) complexes of quinolin-8-olate and monofunctional carboxylates
have displayed a variety of structural motifs (Shahverdizadeh <i>et al.</i>,
2008). In the present report, a 1:1 structure containing
quinolin-8-olate and
3-carboxybenzoate is described, (I).
The asymmetric unit of (I) comprises a Pb^II^ cation, a quinolin-8-olate anion
and a 3-carboxybenzoate anion, Fig. 1. The coordination geometry of the Pb^II^
atom is defined by a N and six O atoms as well as a stereochemically active
lone pair of electrons, and is based on a \Y-dodecahedron. The
quinolin-8-olate anion is chelating, whereas the 3-carboxybenzoate anion is
pentadentate, forming bonds to four different Pb^II^ atoms, Table 1. The
benzoate group chelates one Pb^II^ atom and each of these O atoms forms a bond
to a neighbouring Pb^II^ to form a chain along the <i>b</i> axis. Adjacent
chains, along the <i>c</i> axis, are connected by Pb---<i>O</i>(carbonyl)
bonds. The hydroxyl group forms a hydrogen bond to the quinolin-8-olate-O
atom, Table 2. The result is a layer in the <i>bc</i> plane. Layers stack
along the <i>a</i> axis, Fig. 3, with no specific intermolecular interactions
between them.
;
_publ_section_acknowledgements
;
We gratefully acknowledge practical support of this study by the Islamic Azad
University (Saveh Branch), and thank the University of Malaya for supporting
the crystallographic facility.
;
_publ_section_references
;
Agilent  (2010). <i>CrysAlis PRO</i>. Agilent Technologies, Yarnton,
England.
Brandenburg, K. (2006). <i>DIAMOND</i>. Crystal Impact GbR, Bonn,
Germany.
Farrugia, L. J. (1997). <i>J. Appl. Cryst.</i> <b>30</b>, 565.
Shahverdizadeh, G. H., Soudi, A. A., Morsali, A. & Retailleau, P.
(2008). <i>Inorg. Chim. Acta</i>, <b>361</b>, 1875--1884.
Sheldrick, G. M. (2008). <i>Acta Cryst.</i> A<b>64</b>, 112--122.
Westrip, S. P. (2010). <i>J. Appl. Cryst.</i> <b>43</b>, 920--925.
;
_publ_section_Related_literature
;
For background to Pb^II^ mixed quinolate carboxylate structures, see:
Shahverdizadeh <i>et al.</i> (2008).
;
_publ_section_exptl_prep
;
The title complex was obtained by the following method. A methanol solution (10
ml) of 8-hydroxyquinoline (0.145 g, 1 mmol) was added to an aqueous solution
(2 ml) of Pb(NO~3~)~2~ (0.331 g, 1 mmol). The mixture was stirred for 10 min.
To this solution, was added a DMF solution (5 ml) of isophthalic acid (0.084
g, 0.5 mmol) slowly at room temperature. This mixture was filtered. After
keeping the filtrate in air, crystals were formed at the bottom of the vessel
upon slow evaporation of the solvents at room temperature. <i>M</i>.pt. 558 K
(dec.). Yield: 65%.
;
_publ_section_exptl_refinement
;
Carbon-bound H-atoms were placed in calculated positions [C---H 0.95 \%A,
<i>U</i>~iso~(H) 1.2<i>U</i>~eq~(C)] and were included in the refinement in
the riding model approximation. The acid H-atom was located in a difference
Fourier map, and was refined with a distance restraint of O---H 0.84+-0.01
\%A; its <i>U</i>~iso~ value was refined. The final difference Fourier map had
a peak at 0.81 \%A from Pb and a hole at 0.90 \%A from the same atom.
;
data_I
_audit_creation_method     SHELXL-97
_chemical_name_systematic
;
Poly[(\m~4~-3-carboxybenzoato-
\k^5^<i>O</i>^1^:<i>O</i>^1^,<i>O</i>^1'^:<i>O</i>^1'^:<i>O</i>^3^)(quinolin-
8-olato-\k^2^<i>N</i>,<i>O</i>)lead(II)]
;
_chemical_name_common     ?
_chemical_formula_moiety     'C17 H11 N O5 Pb'
_chemical_formula_sum     'C17 H11 N O5 Pb'
_chemical_formula_iupac     '[Pb (C8 H5 O4) (C9 H6 N O)]'
_chemical_formula_weight     516.46
_chemical_melting_point     ?
_symmetry_cell_setting     monoclinic
_symmetry_space_group_name_H-M     'P 21/c'
_symmetry_space_group_name_Hall     '-P 2ybc'
loop_
    _symmetry_equiv_pos_as_xyz
    'x, y, z'
    '-x, y+1/2, -z+1/2'
    '-x, -y, -z'
    'x, -y-1/2, z-1/2'
_cell_length_a     9.0746(2)
_cell_length_b     7.0262(2)
_cell_length_c     22.6919(6)
_cell_angle_alpha     90.00
_cell_angle_beta     93.185(3)
_cell_angle_gamma     90.00
_cell_volume     1444.60(6)
_cell_formula_units_Z     4
_cell_measurement_reflns_used     6118
_cell_measurement_theta_min     2.2433
_cell_measurement_theta_max     27.4996
_cell_measurement_temperature     100(2)
_exptl_crystal_description     block
_exptl_crystal_colour     yellow
_exptl_crystal_size_max     0.25
_exptl_crystal_size_mid     0.20
_exptl_crystal_size_min     0.15
_exptl_crystal_density_diffrn     2.375
_exptl_crystal_density_meas     ?
_exptl_crystal_density_method     'not measured'
_exptl_crystal_F_000     968
_exptl_absorpt_coefficient_mu     11.708
_exptl_absorpt_correction_type     multi-scan
_exptl_absorpt_process_details     '(CrysAlis PRO; Agilent, 2010)'
_exptl_absorpt_correction_T_min     0.1578
_exptl_absorpt_correction_T_max     0.2726
_diffrn_ambient_temperature     100(2)
_diffrn_radiation_type     MoK\a
_diffrn_radiation_wavelength     0.71073
_diffrn_radiation_source     'SuperNova (Mo) X-ray Source'
_diffrn_radiation_monochromator     Mirror
_diffrn_measurement_device_type
                  'Agilent SuperNova Dual diffractometer with an Atlas detector'
_diffrn_measurement_method     '\w scan'
_diffrn_detector_area_resol_mean     10.4041
_diffrn_reflns_number     9690
_diffrn_reflns_av_R_equivalents     0.0287
_diffrn_reflns_av_sigmaI/netI     0.0345
_diffrn_reflns_theta_min     2.80
_diffrn_reflns_theta_max     27.56
_diffrn_reflns_theta_full     27.56
_diffrn_measured_fraction_theta_max     0.998
_diffrn_measured_fraction_theta_full     0.998
_diffrn_reflns_limit_h_min     -11
_diffrn_reflns_limit_h_max     11
_diffrn_reflns_limit_k_min     -9
_diffrn_reflns_limit_k_max     8
_diffrn_reflns_limit_l_min     -29
_diffrn_reflns_limit_l_max     27
_diffrn_standards_number     0
_diffrn_standards_interval_count     0
_diffrn_standards_interval_time     0
_diffrn_standards_decay_%     0
_reflns_number_total     3325
_reflns_number_gt     3035
_reflns_threshold_expression     I>2\s(I)
_refine_ls_structure_factor_coef     Fsqd
_refine_ls_matrix_type     full
_refine_ls_R_factor_all     0.0258
_refine_ls_R_factor_gt     0.0211
_refine_ls_wR_factor_gt     0.0468
_refine_ls_wR_factor_ref     0.0486
_refine_ls_goodness_of_fit_ref     1.008
_refine_ls_restrained_S_all     1.008
_refine_ls_number_reflns     3325
_refine_ls_number_parameters     221
_refine_ls_number_restraints     1
_refine_ls_hydrogen_treatment     mixed
_refine_ls_weighting_scheme     calc
_refine_ls_weighting_details
         'calc w=1/[\s^2^(Fo^2^)+(0.0237P)^2^+0.5749P] where P=(Fo^2^+2Fc^2^)/3'
_atom_sites_solution_hydrogens     geom
_atom_sites_solution_primary     direct
_atom_sites_solution_secondary     difmap
_refine_ls_shift/su_max     0.001
_refine_ls_shift/su_mean     0.001
_refine_diff_density_max     0.919
_refine_diff_density_min     -1.267
_refine_ls_extinction_method     none
_refine_ls_extinction_coef     ?
loop_
    _atom_type_symbol
    _atom_type_description
    _atom_type_scat_dispersion_real
    _atom_type_scat_dispersion_imag
    _atom_type_scat_source
    'C' 'C' 0.0033 0.0016
                         'International Tables Vol C Tables 4.2.6.8 and 6.1.1.4'
    'H' 'H' 0.0000 0.0000
                         'International Tables Vol C Tables 4.2.6.8 and 6.1.1.4'
    'N' 'N' 0.0061 0.0033
                         'International Tables Vol C Tables 4.2.6.8 and 6.1.1.4'
    'O' 'O' 0.0106 0.0060
                         'International Tables Vol C Tables 4.2.6.8 and 6.1.1.4'
    'Pb' 'Pb' -3.3944 10.1111
                         'International Tables Vol C Tables 4.2.6.8 and 6.1.1.4'
_computing_data_collection     'CrysAlis PRO (Agilent, 2010)'
_computing_cell_refinement     'CrysAlis PRO (Agilent, 2010)'
_computing_data_reduction     'CrysAlis PRO (Agilent, 2010)'
_computing_structure_solution     'SHELXS97 (Sheldrick, 2008)'
_computing_structure_refinement     'SHELXL97 (Sheldrick, 2008)'
_computing_molecular_graphics
;
ORTEP-3 (Farrugia, 1997) and DIAMOND (Brandenburg, 2006)
;
_computing_publication_material     'publCIF (Westrip, 2010)'
loop_
    _atom_site_type_symbol
    _atom_site_label
    _atom_site_fract_x
    _atom_site_fract_y
    _atom_site_fract_z
    _atom_site_U_iso_or_equiv
    _atom_site_adp_type
    _atom_site_calc_flag
    _atom_site_refinement_flags
    _atom_site_occupancy
    _atom_site_symmetry_multiplicity
    _atom_site_disorder_assembly
    _atom_site_disorder_group
    Pb Pb 0.513121(14) 0.057458(17) 0.305356(5) 0.00777(5) Uani d . 1 1 . .
    O O1 0.5980(3) 0.4114(3) 0.30020(11) 0.0123(5) Uani d . 1 1 . .
    O O2 0.4886(3) 0.6925(3) 0.31117(10) 0.0107(5) Uani d . 1 1 . .
    O O3 0.6052(3) 0.7915(4) 0.59124(11) 0.0160(6) Uani d . 1 1 . .
    O O4 0.4185(3) 0.8397(4) 0.52393(12) 0.0141(5) Uani d D 1 1 . .
    H H1 0.365(6) 0.890(8) 0.549(2) 0.08(2) Uiso d D 1 1 . .
    O O5 0.6896(3) 0.0346(3) 0.38285(11) 0.0111(5) Uani d . 1 1 . .
    N N1 0.7528(4) -0.0485(4) 0.27073(13) 0.0104(6) Uani d . 1 1 . .
    C C1 0.5716(4) 0.5570(5) 0.33079(16) 0.0099(7) Uani d . 1 1 . .
    C C2 0.6368(4) 0.5693(4) 0.39260(16) 0.0084(7) Uani d . 1 1 . .
    C C3 0.7672(4) 0.4692(5) 0.40797(16) 0.0112(7) Uani d . 1 1 . .
    H H3 0.8141 0.3966 0.3791 0.013 Uiso calc R 1 1 . .
    C C4 0.8270(4) 0.4767(5) 0.46522(17) 0.0136(8) Uani d . 1 1 . .
    H H4 0.9160 0.4104 0.4754 0.016 Uiso calc R 1 1 . .
    C C5 0.7586(4) 0.5801(5) 0.50806(17) 0.0140(8) Uani d . 1 1 . .
    H H5 0.8006 0.5848 0.5473 0.017 Uiso calc R 1 1 . .
    C C6 0.6275(4) 0.6774(5) 0.49317(15) 0.0111(7) Uani d . 1 1 . .
    C C7 0.5672(4) 0.6744(5) 0.43551(15) 0.0100(7) Uani d . 1 1 . .
    H H7 0.4794 0.7432 0.4253 0.012 Uiso calc R 1 1 . .
    C C8 0.5498(4) 0.7761(5) 0.54049(16) 0.0109(7) Uani d . 1 1 . .
    C C9 0.7848(4) -0.0880(5) 0.21594(16) 0.0116(8) Uani d . 1 1 . .
    H H9 0.7081 -0.0799 0.1858 0.014 Uiso calc R 1 1 . .
    C C10 0.9255(4) -0.1409(5) 0.19995(17) 0.0149(8) Uani d . 1 1 . .
    H H10 0.9432 -0.1670 0.1599 0.018 Uiso calc R 1 1 . .
    C C11 1.0383(4) -0.1548(5) 0.24300(16) 0.0140(8) Uani d . 1 1 . .
    H H11 1.1352 -0.1870 0.2327 0.017 Uiso calc R 1 1 . .
    C C12 1.0090(4) -0.1206(5) 0.30261(16) 0.0117(8) Uani d . 1 1 . .
    C C13 1.1178(4) -0.1327(5) 0.34965(17) 0.0148(8) Uani d . 1 1 . .
    H H13 1.2155 -0.1707 0.3422 0.018 Uiso calc R 1 1 . .
    C C14 1.0821(4) -0.0899(5) 0.40557(18) 0.0156(8) Uani d . 1 1 . .
    H H14 1.1558 -0.0983 0.4369 0.019 Uiso calc R 1 1 . .
    C C15 0.9372(4) -0.0329(5) 0.41800(18) 0.0144(8) Uani d . 1 1 . .
    H H15 0.9155 -0.0037 0.4575 0.017 Uiso calc R 1 1 . .
    C C16 0.8271(4) -0.0193(5) 0.37373(17) 0.0106(7) Uani d . 1 1 . .
    C C17 0.8635(4) -0.0657(4) 0.31489(16) 0.0098(7) Uani d . 1 1 . .
loop_
    _atom_site_aniso_label
    _atom_site_aniso_U_11
    _atom_site_aniso_U_22
    _atom_site_aniso_U_33
    _atom_site_aniso_U_12
    _atom_site_aniso_U_13
    _atom_site_aniso_U_23
    Pb 0.00854(8) 0.00841(7) 0.00647(8) 0.00005(5) 0.00123(5) -0.00047(5)
    O1 0.0151(14) 0.0122(12) 0.0097(13) -0.0020(11) 0.0002(11) -0.0010(10)
    O2 0.0123(13) 0.0092(12) 0.0107(13) 0.0024(10) 0.0018(10) -0.0005(10)
    O3 0.0171(14) 0.0249(14) 0.0061(13) -0.0028(12) 0.0007(11) -0.0049(11)
    O4 0.0134(14) 0.0197(13) 0.0093(13) 0.0005(12) 0.0022(11) -0.0020(11)
    O5 0.0098(13) 0.0145(13) 0.0089(13) -0.0005(10) 0.0005(10) -0.0008(10)
    N1 0.0118(16) 0.0112(15) 0.0080(16) -0.0034(12) -0.0002(13) -0.0007(11)
    C1 0.0112(18) 0.0116(17) 0.0072(18) -0.0050(14) 0.0035(14) 0.0023(13)
    C2 0.0123(18) 0.0057(15) 0.0074(17) -0.0025(14) 0.0017(14) 0.0017(12)
    C3 0.0126(19) 0.0089(16) 0.0123(19) -0.0005(15) 0.0036(15) -0.0008(14)
    C4 0.0088(18) 0.0169(18) 0.015(2) 0.0027(15) -0.0003(15) 0.0001(15)
    C5 0.013(2) 0.0189(18) 0.0094(19) -0.0046(16) -0.0021(15) -0.0007(15)
    C6 0.0154(19) 0.0104(16) 0.0080(18) -0.0011(15) 0.0045(14) 0.0004(14)
    C7 0.0110(18) 0.0084(16) 0.0103(18) 0.0000(14) -0.0031(14) -0.0012(13)
    C8 0.0120(18) 0.0099(16) 0.0108(18) -0.0054(15) 0.0015(14) -0.0001(14)
    C9 0.0149(19) 0.0112(16) 0.0087(18) -0.0008(15) -0.0008(15) -0.0019(14)
    C10 0.020(2) 0.0126(18) 0.0129(19) -0.0008(16) 0.0050(15) -0.0023(14)
    C11 0.0153(19) 0.0098(16) 0.017(2) 0.0002(15) 0.0062(15) 0.0008(14)
    C12 0.0111(19) 0.0068(16) 0.017(2) -0.0019(14) 0.0016(15) -0.0027(14)
    C13 0.0078(18) 0.0150(17) 0.021(2) 0.0017(15) 0.0003(15) 0.0032(15)
    C14 0.012(2) 0.0176(18) 0.017(2) -0.0007(16) -0.0034(16) -0.0005(15)
    C15 0.014(2) 0.0127(18) 0.017(2) 0.0015(15) 0.0002(16) -0.0009(15)
    C16 0.0125(19) 0.0031(15) 0.016(2) 0.0012(14) 0.0022(15) 0.0027(13)
    C17 0.0106(18) 0.0071(16) 0.0116(19) -0.0027(14) -0.0006(15) -0.0003(13)
loop_
    _geom_bond_atom_site_label_1
    _geom_bond_atom_site_label_2
    _geom_bond_site_symmetry_2
    _geom_bond_distance
    _geom_bond_publ_flag
    Pb O1 . 2.608(2) y
    Pb O1 2_645 2.746(2) y
    Pb O2 1_545 2.578(2) y
    Pb O2 2_645 2.809(2) y
    Pb O3 3_666 2.840(3) y
    Pb O5 . 2.318(2) y
    Pb N1 . 2.468(3) y
    O1 C1 . 1.267(4) ?
    O1 Pb 2_655 2.746(2) ?
    O2 C1 . 1.278(4) ?
    O2 Pb 1_565 2.578(2) ?
    O3 C8 . 1.235(4) ?
    O4 C8 . 1.308(4) ?
    O4 H1 . 0.840(10) ?
    O5 C16 . 1.331(4) ?
    N1 C9 . 1.322(5) ?
    N1 C17 . 1.385(4) ?
    C1 C2 . 1.494(5) ?
    C2 C3 . 1.403(5) ?
    C2 C7 . 1.400(5) ?
    C3 C4 . 1.381(5) ?
    C3 H3 . 0.9500 ?
    C4 C5 . 1.388(5) ?
    C4 H4 . 0.9500 ?
    C5 C6 . 1.397(5) ?
    C5 H5 . 0.9500 ?
    C6 C7 . 1.390(5) ?
    C6 C8 . 1.489(5) ?
    C7 H7 . 0.9500 ?
    C9 C10 . 1.397(5) ?
    C9 H9 . 0.9500 ?
    C10 C11 . 1.379(5) ?
    C10 H10 . 0.9500 ?
    C11 C12 . 1.414(5) ?
    C11 H11 . 0.9500 ?
    C12 C13 . 1.416(5) ?
    C12 C17 . 1.418(5) ?
    C13 C14 . 1.360(5) ?
    C13 H13 . 0.9500 ?
    C14 C15 . 1.418(6) ?
    C14 H14 . 0.9500 ?
    C15 C16 . 1.380(5) ?
    C15 H15 . 0.9500 ?
    C16 C17 . 1.431(5) ?
loop_
    _geom_angle_atom_site_label_1
    _geom_angle_atom_site_label_2
    _geom_angle_atom_site_label_3
    _geom_angle_site_symmetry_1
    _geom_angle_site_symmetry_3
    _geom_angle
    _geom_angle_publ_flag
    O5 Pb N1 . . 68.69(10) ?
    O5 Pb O2 . 1_545 87.14(7) ?
    N1 Pb O2 . 1_545 78.24(8) ?
    O5 Pb O1 . . 84.66(8) ?
    N1 Pb O1 . . 90.33(9) ?
    O2 Pb O1 1_545 . 167.78(8) ?
    O5 Pb O1 . 2_645 147.23(8) ?
    N1 Pb O1 . 2_645 84.08(9) ?
    O2 Pb O1 1_545 2_645 69.16(7) ?
    O1 Pb O1 . 2_645 114.35(6) ?
    O5 Pb O3 . 3_666 71.10(8) ?
    N1 Pb O3 . 3_666 139.12(8) ?
    O2 Pb O3 1_545 3_666 106.98(8) ?
    O1 Pb O3 . 3_666 78.86(8) ?
    O1 Pb O3 2_645 3_666 136.32(8) ?
    C1 O1 Pb . . 132.9(2) ?
    C1 O1 Pb . 2_655 96.0(2) ?
    Pb O1 Pb . 2_655 107.49(8) ?
    C1 O2 Pb . 1_565 135.0(2) ?
    C8 O4 H1 . . 120(4) ?
    C16 O5 Pb . . 121.1(2) ?
    C9 N1 C17 . . 118.3(3) ?
    C9 N1 Pb . . 127.4(2) ?
    C17 N1 Pb . . 114.4(2) ?
    O1 C1 O2 . . 122.4(3) ?
    O1 C1 C2 . . 118.9(3) ?
    O2 C1 C2 . . 118.6(3) ?
    C3 C2 C7 . . 119.9(3) ?
    C3 C2 C1 . . 119.3(3) ?
    C7 C2 C1 . . 120.9(3) ?
    C4 C3 C2 . . 119.8(4) ?
    C4 C3 H3 . . 120.1 ?
    C2 C3 H3 . . 120.1 ?
    C3 C4 C5 . . 120.7(4) ?
    C3 C4 H4 . . 119.6 ?
    C5 C4 H4 . . 119.6 ?
    C4 C5 C6 . . 119.7(3) ?
    C4 C5 H5 . . 120.2 ?
    C6 C5 H5 . . 120.2 ?
    C7 C6 C5 . . 120.4(3) ?
    C7 C6 C8 . . 120.6(3) ?
    C5 C6 C8 . . 119.0(3) ?
    C6 C7 C2 . . 119.6(3) ?
    C6 C7 H7 . . 120.2 ?
    C2 C7 H7 . . 120.2 ?
    O3 C8 O4 . . 123.7(3) ?
    O3 C8 C6 . . 121.9(3) ?
    O4 C8 C6 . . 114.4(3) ?
    N1 C9 C10 . . 123.5(3) ?
    N1 C9 H9 . . 118.2 ?
    C10 C9 H9 . . 118.2 ?
    C11 C10 C9 . . 119.2(4) ?
    C11 C10 H10 . . 120.4 ?
    C9 C10 H10 . . 120.4 ?
    C10 C11 C12 . . 119.6(4) ?
    C10 C11 H11 . . 120.2 ?
    C12 C11 H11 . . 120.2 ?
    C11 C12 C13 . . 123.4(4) ?
    C11 C12 C17 . . 117.5(3) ?
    C13 C12 C17 . . 119.1(3) ?
    C14 C13 C12 . . 119.9(4) ?
    C14 C13 H13 . . 120.1 ?
    C12 C13 H13 . . 120.1 ?
    C13 C14 C15 . . 121.3(4) ?
    C13 C14 H14 . . 119.4 ?
    C15 C14 H14 . . 119.4 ?
    C16 C15 C14 . . 121.1(4) ?
    C16 C15 H15 . . 119.5 ?
    C14 C15 H15 . . 119.5 ?
    O5 C16 C15 . . 123.6(4) ?
    O5 C16 C17 . . 118.5(3) ?
    C15 C16 C17 . . 117.9(3) ?
    N1 C17 C12 . . 121.9(3) ?
    N1 C17 C16 . . 117.4(3) ?
    C12 C17 C16 . . 120.7(3) ?
loop_
    _geom_torsion_atom_site_label_1
    _geom_torsion_atom_site_label_2
    _geom_torsion_atom_site_label_3
    _geom_torsion_atom_site_label_4
    _geom_torsion_site_symmetry_1
    _geom_torsion_site_symmetry_2
    _geom_torsion_site_symmetry_3
    _geom_torsion_site_symmetry_4
    _geom_torsion
    _geom_torsion_publ_flag
    O5 Pb O1 C1 . . . . -77.9(3) ?
    N1 Pb O1 C1 . . . . -146.5(3) ?
    O2 Pb O1 C1 1_545 . . . -125.9(4) ?
    O1 Pb O1 C1 2_645 . . . 129.9(3) ?
    O3 Pb O1 C1 3_666 . . . -6.2(3) ?
    O5 Pb O1 Pb . . . 2_655 165.82(11) ?
    N1 Pb O1 Pb . . . 2_655 97.27(11) ?
    O2 Pb O1 Pb 1_545 . . 2_655 117.8(3) ?
    O1 Pb O1 Pb 2_645 . . 2_655 13.62(6) ?
    O3 Pb O1 Pb 3_666 . . 2_655 -122.43(10) ?
    N1 Pb O5 C16 . . . . 0.4(2) ?
    O2 Pb O5 C16 1_545 . . . 78.9(2) ?
    O1 Pb O5 C16 . . . . -92.1(2) ?
    O1 Pb O5 C16 2_645 . . . 36.2(3) ?
    O3 Pb O5 C16 3_666 . . . -172.1(2) ?
    O5 Pb N1 C9 . . . . -179.4(3) ?
    O2 Pb N1 C9 1_545 . . . 89.1(3) ?
    O1 Pb N1 C9 . . . . -95.3(3) ?
    O1 Pb N1 C9 2_645 . . . 19.2(3) ?
    O3 Pb N1 C9 3_666 . . . -168.5(2) ?
    O5 Pb N1 C17 . . . . 0.1(2) ?
    O2 Pb N1 C17 1_545 . . . -91.4(2) ?
    O1 Pb N1 C17 . . . . 84.3(2) ?
    O1 Pb N1 C17 2_645 . . . -161.3(2) ?
    O3 Pb N1 C17 3_666 . . . 11.0(3) ?
    Pb O1 C1 O2 . . . . -108.0(4) ?
    Pb O1 C1 O2 2_655 . . . 12.7(4) ?
    Pb O1 C1 C2 . . . . 70.5(4) ?
    Pb O1 C1 C2 2_655 . . . -168.8(3) ?
    Pb O2 C1 O1 1_565 . . . -129.2(3) ?
    Pb O2 C1 C2 1_565 . . . 52.3(5) ?
    O1 C1 C2 C3 . . . . 25.8(5) ?
    O2 C1 C2 C3 . . . . -155.6(3) ?
    O1 C1 C2 C7 . . . . -152.3(3) ?
    O2 C1 C2 C7 . . . . 26.2(5) ?
    C7 C2 C3 C4 . . . . -0.7(5) ?
    C1 C2 C3 C4 . . . . -178.9(3) ?
    C2 C3 C4 C5 . . . . 0.9(6) ?
    C3 C4 C5 C6 . . . . 0.2(6) ?
    C4 C5 C6 C7 . . . . -1.4(5) ?
    C4 C5 C6 C8 . . . . 175.7(3) ?
    C5 C6 C7 C2 . . . . 1.5(5) ?
    C8 C6 C7 C2 . . . . -175.5(3) ?
    C3 C2 C7 C6 . . . . -0.5(5) ?
    C1 C2 C7 C6 . . . . 177.6(3) ?
    C7 C6 C8 O3 . . . . -175.3(3) ?
    C5 C6 C8 O3 . . . . 7.6(5) ?
    C7 C6 C8 O4 . . . . 6.3(5) ?
    C5 C6 C8 O4 . . . . -170.8(3) ?
    C17 N1 C9 C10 . . . . -1.9(5) ?
    Pb N1 C9 C10 . . . . 177.7(3) ?
    N1 C9 C10 C11 . . . . 0.4(5) ?
    C9 C10 C11 C12 . . . . 1.8(5) ?
    C10 C11 C12 C13 . . . . 179.6(3) ?
    C10 C11 C12 C17 . . . . -2.4(5) ?
    C11 C12 C13 C14 . . . . 177.2(3) ?
    C17 C12 C13 C14 . . . . -0.7(5) ?
    C12 C13 C14 C15 . . . . 0.0(6) ?
    C13 C14 C15 C16 . . . . 0.1(6) ?
    Pb O5 C16 C15 . . . . 179.1(3) ?
    Pb O5 C16 C17 . . . . -0.9(4) ?
    C14 C15 C16 O5 . . . . -179.5(3) ?
    C14 C15 C16 C17 . . . . 0.4(5) ?
    C9 N1 C17 C12 . . . . 1.1(5) ?
    Pb N1 C17 C12 . . . . -178.5(3) ?
    C9 N1 C17 C16 . . . . 179.0(3) ?
    Pb N1 C17 C16 . . . . -0.6(4) ?
    C11 C12 C17 N1 . . . . 1.0(5) ?
    C13 C12 C17 N1 . . . . 179.0(3) ?
    C11 C12 C17 C16 . . . . -176.8(3) ?
    C13 C12 C17 C16 . . . . 1.2(5) ?
    O5 C16 C17 N1 . . . . 1.0(5) ?
    C15 C16 C17 N1 . . . . -179.0(3) ?
    O5 C16 C17 C12 . . . . 178.9(3) ?
    C15 C16 C17 C12 . . . . -1.1(5) ?
loop_
    _geom_hbond_atom_site_label_D
    _geom_hbond_atom_site_label_H
    _geom_hbond_atom_site_label_A
    _geom_hbond_site_symmetry_A
    _geom_hbond_distance_DH
    _geom_hbond_distance_HA
    _geom_hbond_distance_DA
    _geom_hbond_angle_DHA
    O4 H1 O5 3_666 0.840(10)
                           1.74(3) 2.539(4) 158(6)
