# Supplementary material for: Poly[(μ4-3-carb­oxy­benzoato-κ5 O 1:O 1,O 1′:O 1′:O 3)(quinolin-8-olato-κ2 N,O)lead(II)]
Source: Acta Crystallogr Sect E Struct Rep Online. 2012 Jan 7;68(Pt 2):m97–8. doi: 10.1107/S160053681105495X (PMC3274846; doi:10.1107/S160053681105495X)
Supplement: Supplementary file 2 [file e-68-00m97-Isup2.hkl]

# 
# h,k,l, Fc-squared, Fo-squared, sigma(Fo-squared) and status flag 
# 
data_I
_shelx_title '  P21/c' 
_shelx_refln_list_code          4 
_shelx_F_calc_maximum      337.50 
_exptl_crystal_F_000       968.00 
_reflns_d_resolution_high  0.7681 
 
loop_ 
 _symmetry_equiv_pos_as_xyz 
 'x, y, z' 
 '-x, y+1/2, -z+1/2' 
 '-x, -y, -z' 
 'x, -y-1/2, z-1/2' 
 
_cell_length_a     9.0746 
_cell_length_b     7.0262 
_cell_length_c    22.6919 
_cell_angle_alpha  90.000 
_cell_angle_beta   93.185 
_cell_angle_gamma  90.000 
 
_shelx_F_squared_multiplier     1.000 
 
loop_ 
 _refln_index_h 
 _refln_index_k 
 _refln_index_l 
 _refln_F_squared_calc 
 _refln_F_squared_meas 
 _refln_F_squared_sigma 
 _refln_observed_status 
   2   0   0   109243.48   105439.30   1197.16 o 
   3   0   0    83316.02    82086.77   1033.25 o 
   4   0   0    45904.04    46193.38   1051.33 o 
   5   0   0    27512.49    27482.25    784.12 o 
   6   0   0    20017.62    21063.52    493.77 o 
   7   0   0    26106.33    27180.20   1200.36 o 
   8   0   0    19137.79    19711.13    743.00 o 
   9   0   0    14429.16    15019.44    672.20 o 
  10   0   0     9597.62     8898.20    529.27 o 
  11   0   0     8703.88     9141.74    555.22 o 
   1   1   0      760.30      758.14     27.88 o 
   2   1   0      805.53      892.70     68.34 o 
   3   1   0      484.04      491.69     36.93 o 
   4   1   0      104.10      108.94     22.14 o 
   5   1   0      925.40      935.51     61.61 o 
   6   1   0     2297.35     2435.51    124.44 o 
   7   1   0     2386.09     2414.12    130.64 o 
   8   1   0      841.57     1006.33    115.41 o 
   9   1   0     1160.82     1139.79    127.94 o 
  10   1   0      813.96      734.08    113.04 o 
  11   1   0     2424.39     2496.75    273.93 o 
   0   2   0    84990.12    82876.54    780.57 o 
   1   2   0    16395.48    16065.79    170.66 o 
   2   2   0     8740.32     7872.69    120.35 o 
   3   2   0    34201.56    34163.27    309.61 o 
   4   2   0    29685.09    30178.73    371.42 o 
   5   2   0    22450.61    22342.10    316.46 o 
   6   2   0    17701.51    18108.16    428.37 o 
   7   2   0    14149.79    14593.34    452.16 o 
   8   2   0     8052.78     7933.04    254.93 o 
   9   2   0     6992.86     7759.29    276.59 o 
  10   2   0     3811.65     3713.90    199.87 o 
  11   2   0     3952.77     4387.83    306.75 o 
   1   3   0      110.53      152.91     16.48 o 
   2   3   0     4625.92     4640.88     85.35 o 
   3   3   0     9333.21     8896.20    377.22 o 
   4   3   0     3521.67     3260.77     74.46 o 
   5   3   0     4262.33     4505.04    127.99 o 
   6   3   0     7161.36     7537.21    154.03 o 
   7   3   0     7333.87     7347.62    204.48 o 
   8   3   0     5312.66     5742.87    216.65 o 
   9   3   0     4650.21     4758.24    209.26 o 
  10   3   0     7556.58     8144.24    413.45 o 
  11   3   0     9802.54    10822.14    502.43 o 
   0   4   0      117.96      171.48     25.90 o 
   1   4   0     2737.13     2820.18     67.03 o 
   2   4   0       55.46      150.59     31.02 o 
   3   4   0     1952.42     1869.59     88.16 o 
   4   4   0     1192.67     1151.38     87.94 o 
   5   4   0      905.41      896.25     47.48 o 
   6   4   0     1490.25     1429.86     53.47 o 
   7   4   0      322.31      318.54     30.63 o 
   8   4   0       11.32       88.14     65.30 o 
   9   4   0      652.32      592.69    119.40 o 
  10   4   0        7.43       63.96     95.93 o 
   1   5   0       28.56       47.45     18.03 o 
   2   5   0     1480.55     1597.72     60.08 o 
   3   5   0      753.99      824.66     60.63 o 
   4   5   0     1626.37     1636.93    110.97 o 
   5   5   0     2808.39     2941.78    213.68 o 
   6   5   0     5770.83     5532.00    304.99 o 
   7   5   0     7294.51     7307.69    381.77 o 
   8   5   0     8378.89     8296.87    416.34 o 
   9   5   0     4266.29     4195.31    305.30 o 
   0   6   0     9414.42     9175.34    442.11 o 
   1   6   0    10126.30    10288.90    219.94 o 
   2   6   0     6647.56     6618.14    145.16 o 
   3   6   0     8293.60     7151.10    422.65 o 
   4   6   0     7240.85     7904.14    258.96 o 
   5   6   0     5939.51     5909.85    317.73 o 
   6   6   0     3683.90     3459.73    260.06 o 
   7   6   0     4689.04     4946.50    648.61 o 
   8   6   0     4992.69     5246.17    343.92 o 
   1   7   0       22.46        1.67     31.61 o 
   2   7   0      197.09      168.87     34.16 o 
   3   7   0       55.39       19.59     44.23 o 
   4   7   0      748.79      741.05     90.30 o 
   5   7   0     1211.14     1419.30    170.51 o 
   6   7   0     1757.53     1604.42    254.25 o 
   7   7   0     2717.74     2776.55    298.74 o 
   0   8   0    25505.57    24948.80    596.01 o 
   1   8   0    27191.00    25262.38    518.95 o 
   2   8   0    16570.25    16423.83    416.16 o 
   3   8   0    16466.18    16349.38    423.74 o 
   4   8   0    13133.57    13029.16    382.97 o 
   5   8   0    11375.74    11763.45    491.45 o 
   1   9   0      236.63      115.71     67.17 o 
   2   9   0       27.13      -83.78     83.78 o 
 -11   1   1     3018.44     3223.84    232.69 o 
 -10   1   1     3301.97     3315.28    226.47 o 
  -9   1   1     2983.66     2965.85    201.08 o 
  -8   1   1     5802.42     5780.81    268.67 o 
  -7   1   1     4654.11     5022.13    188.60 o 
  -6   1   1     1522.45     1678.06     95.66 o 
  -5   1   1      441.46      604.21     48.78 o 
  -4   1   1       15.67       54.75     21.46 o 
  -3   1   1     4857.21     5414.24    126.62 o 
  -2   1   1    18054.69    18753.89    232.08 o 
  -1   1   1      112.91      183.72     12.46 o 
   0   1   1     9089.76     9241.86    158.65 o 
   1   1   1    10525.74    10353.99    144.24 o 
   2   1   1    14245.16    13568.06    165.96 o 
   3   1   1     3709.86     3532.37    101.35 o 
   4   1   1    11445.55    10781.43    198.02 o 
   5   1   1    32272.00    32786.99    425.93 o 
   6   1   1    26515.18    27231.01    677.83 o 
   7   1   1    19803.92    20044.07    402.91 o 
   8   1   1    16836.54    18508.61   1074.21 o 
   9   1   1    18005.54    19324.43    538.79 o 
  10   1   1    19418.13    19833.18    534.84 o 
  11   1   1    12767.32    13141.18    400.30 o 
 -11   2   1     3596.27     4675.29    321.00 o 
 -10   2   1     5008.42     5531.22    380.39 o 
  -9   2   1     8493.62     8796.61    297.28 o 
  -8   2   1    10568.12    10618.83    342.91 o 
  -7   2   1    11121.96    10940.07    275.73 o 
  -6   2   1    22813.11    22721.64    498.11 o 
  -5   2   1    28423.88    28895.74    467.82 o 
  -4   2   1    23433.08    23304.89    287.54 o 
  -3   2   1    39041.09    39527.59    351.18 o 
  -2   2   1    43353.52    43195.50    323.45 o 
  -1   2   1   113682.82   110939.58    971.80 o 
   0   2   1     6535.37     6314.46     80.75 o 
   1   2   1    53224.22    51825.47    603.46 o 
   2   2   1    17675.83    17098.76    211.95 o 
   3   2   1    13385.42    12955.59    253.21 o 
   4   2   1    15803.64    15596.98    197.59 o 
   5   2   1    12180.98    11984.53    214.24 o 
   6   2   1    11202.95    10951.27    384.12 o 
   7   2   1     6851.32     7072.07    191.40 o 
   8   2   1     2030.35     2130.40    112.80 o 
   9   2   1     3231.16     3093.88    172.57 o 
  10   2   1     1826.92     2071.70    149.91 o 
  11   2   1      725.93      609.33    133.36 o 
 -11   3   1     1349.46     1673.55    206.28 o 
 -10   3   1      522.40      719.80    133.47 o 
  -9   3   1      490.95      470.10     72.36 o 
  -8   3   1      188.23      260.33     49.62 o 
  -7   3   1       89.38      115.36     26.04 o 
  -6   3   1       15.03       52.01     21.82 o 
  -5   3   1      660.88      782.56     55.03 o 
  -4   3   1      317.14      320.44     25.42 o 
  -3   3   1       58.03       80.67     19.07 o 
  -2   3   1     1095.68     1114.01     42.57 o 
  -1   3   1      173.80      234.74     17.50 o 
   0   3   1     1432.76     1441.59     42.11 o 
   1   3   1     5122.62     5265.01     78.89 o 
   2   3   1     2471.10     2524.41     76.21 o 
   3   3   1     2613.91     2670.21    107.36 o 
   4   3   1     3601.83     3262.97    112.42 o 
   5   3   1     7787.12     7652.08    196.27 o 
   6   3   1     6408.39     6304.65    135.64 o 
   7   3   1     6541.76     6338.58    175.27 o 
   8   3   1     1605.02     1676.55    118.34 o 
   9   3   1     5529.68     5547.45    221.64 o 
  10   3   1     1990.65     1902.80    207.29 o 
  11   3   1     3093.09     3123.88    278.35 o 
 -10   4   1    11996.09    12611.12    539.84 o 
  -9   4   1    15617.79    16746.47    603.48 o 
  -8   4   1    19006.08    19682.71    627.12 o 
  -7   4   1    23840.47    23593.02    522.46 o 
  -6   4   1    35874.09    35944.38    559.04 o 
  -5   4   1    39404.79    39604.17    391.49 o 
  -4   4   1    30478.43    29233.38    300.37 o 
  -3   4   1    26250.39    24742.43    249.93 o 
  -2   4   1    54185.22    54239.82    343.25 o 
  -1   4   1    39947.14    40592.39    321.97 o 
   0   4   1    26340.25    25926.07    238.85 o 
   1   4   1    35936.57    35561.25    346.56 o 
   2   4   1    32619.74    32295.00    558.93 o 
   3   4   1    23236.47    22872.08    326.73 o 
   4   4   1    25610.04    25304.93    439.70 o 
   5   4   1    20654.78    20631.79    504.45 o 
   6   4   1    14438.96    14183.92    345.24 o 
   7   4   1     8088.95     7155.61    381.52 o 
   8   4   1     2588.72     2977.06    265.45 o 
   9   4   1     2858.15     3162.00    289.33 o 
  10   4   1     1795.66     1858.24    210.56 o 
  -9   5   1      253.44      228.72     96.54 o 
  -8   5   1       75.71      121.21    169.92 o 
  -7   5   1        4.62       24.85    129.40 o 
  -6   5   1       65.11       25.03     66.01 o 
  -5   5   1       21.27      101.66     44.34 o 
  -4   5   1       14.11       45.11     12.54 o 
  -3   5   1      870.09      875.15     44.44 o 
  -2   5   1      491.71      529.15     52.83 o 
  -1   5   1        6.52       49.65     15.64 o 
   0   5   1       24.09       24.30     15.48 o 
   1   5   1       16.88       20.12     16.71 o 
   2   5   1      464.92      388.70     28.99 o 
   3   5   1      310.44      261.07     41.87 o 
   4   5   1     1169.97     1244.65     98.17 o 
   5   5   1     1610.56     1561.28    114.67 o 
   6   5   1     1045.95     1012.84    100.14 o 
   7   5   1      701.58      745.81    126.23 o 
   8   5   1     1466.28     1427.36    322.95 o 
   9   5   1      620.19      724.60    279.01 o 
  -8   6   1    10101.37    10768.43    823.84 o 
  -7   6   1    12042.09    11830.94   1658.44 o 
  -6   6   1    16562.13    17914.86   1326.95 o 
  -5   6   1    15173.15    15944.03   1175.95 o 
  -4   6   1    14469.26    14745.86    364.38 o 
  -3   6   1    13604.59    13041.68    341.26 o 
  -2   6   1    37005.08    37219.56    571.62 o 
  -1   6   1    19759.25    19324.49    285.16 o 
   0   6   1    27618.09    26843.77    342.85 o 
   1   6   1    25366.92    25287.04    328.38 o 
   2   6   1    18732.52    18011.92    349.62 o 
   3   6   1    13312.51    13345.79    285.25 o 
   4   6   1    13063.09    13621.36    373.44 o 
   5   6   1    11322.06    11830.03    452.10 o 
   6   6   1     7043.04     7077.44    364.54 o 
   7   6   1     4287.81     4525.53    307.41 o 
   8   6   1     3055.30     3248.41    272.26 o 
  -7   7   1      741.81      795.40    142.93 o 
  -6   7   1      468.29      567.79    121.30 o 
  -5   7   1       13.40       37.58     66.73 o 
  -4   7   1       11.37       72.93     44.38 o 
  -3   7   1     1048.57     1079.03    102.41 o 
  -2   7   1     2265.44     2164.97    106.21 o 
  -1   7   1      853.35      799.09     81.36 o 
   0   7   1     1409.53     1327.40     86.77 o 
   1   7   1     2587.28     2462.95    113.20 o 
   2   7   1     2279.51     1964.50    132.55 o 
   3   7   1     3018.53     3085.46    176.06 o 
   4   7   1     4896.51     4718.68    213.59 o 
   5   7   1     7271.11     7579.68    377.70 o 
   6   7   1     7089.34     6982.24    381.98 o 
   7   7   1     6818.74     7110.63    401.53 o 
  -5   8   1      782.39      904.44    150.95 o 
  -4   8   1     1017.53     1396.15    131.00 o 
  -3   8   1     2316.74     2272.10    172.70 o 
  -2   8   1     3354.27     3273.28    184.41 o 
  -1   8   1     1706.30     1465.98    207.54 o 
   0   8   1      699.16      681.67     88.44 o 
   1   8   1     2227.96     2034.32    141.92 o 
   2   8   1       56.40       77.29     54.48 o 
   3   8   1       67.26      158.31     56.37 o 
   4   8   1      184.50      251.45     69.28 o 
   5   8   1      370.78      370.49    100.91 o 
  -2   9   1      393.53      264.24     83.65 o 
  -1   9   1      352.09      361.06     99.31 o 
   0   9   1      729.18      438.23    103.04 o 
   1   9   1     2089.77     2170.24    201.29 o 
   2   9   1     2267.21     2161.32    243.07 o 
 -11   0   2    14980.68    15152.90    736.37 o 
 -10   0   2    20846.78    20455.44    828.14 o 
  -9   0   2    23038.32    23750.99    862.30 o 
  -8   0   2    31119.84    32369.49    987.67 o 
  -7   0   2    44475.18    45839.71   1171.51 o 
  -6   0   2    49101.64    50257.16   1479.39 o 
  -5   0   2    52179.23    52101.18    823.31 o 
  -4   0   2    88554.11    88959.17   1154.26 o 
  -3   0   2    52996.28    52642.11    715.31 o 
  -2   0   2   102526.41   104143.81   1645.51 o 
  -1   0   2    64175.09    66465.13   1035.61 o 
   1   0   2     4029.36     4225.62     85.52 o 
   2   0   2    26552.39    25569.36    506.18 o 
   3   0   2    30085.55    30376.92    488.84 o 
   4   0   2    23701.14    23824.49    463.68 o 
   5   0   2    18199.77    19036.30    442.35 o 
   6   0   2     9326.95     9452.22    321.14 o 
   7   0   2     1881.23     1831.39    150.52 o 
   8   0   2     6175.89     6134.87    394.36 o 
   9   0   2      728.53      808.13    157.69 o 
  10   0   2      789.94      884.28    175.03 o 
  11   0   2     1098.70     1196.61    191.00 o 
 -11   1   2      259.37       64.34    181.30 o 
 -10   1   2       48.69      149.69     93.43 o 
  -9   1   2      188.16      226.64     69.70 o 
  -8   1   2       32.73        1.05     46.20 o 
  -7   1   2        2.74       17.21     37.79 o 
  -6   1   2       10.50       29.67     27.04 o 
  -5   1   2      131.21      106.84     30.08 o 
  -4   1   2      115.00      126.35     25.23 o 
  -3   1   2      402.98      489.07     37.70 o 
  -2   1   2      414.40      552.03     32.39 o 
  -1   1   2     4947.17     5160.29     93.71 o 
   0   1   2     2882.88     2961.01     46.20 o 
   1   1   2    11638.76    11500.66    340.02 o 
   2   1   2     8319.54     8549.47    118.85 o 
   3   1   2     5959.79     5928.27    119.53 o 
   4   1   2     4444.92     4497.11    110.99 o 
   5   1   2     2342.27     2439.03    100.12 o 
   6   1   2     1952.15     2019.85    100.12 o 
   7   1   2     4575.43     4667.76    182.66 o 
   8   1   2     2123.06     1964.44    112.67 o 
   9   1   2     6519.15     6628.57    260.85 o 
  10   1   2     3141.95     2992.59    179.42 o 
  11   1   2     3668.01     4217.29    224.17 o 
 -11   2   2     8350.78     9147.11    444.26 o 
 -10   2   2    11225.41    12327.86    375.26 o 
  -9   2   2    10715.19    10698.12    386.48 o 
  -8   2   2    15168.47    15206.08    377.08 o 
  -7   2   2    15000.21    15049.70    331.92 o 
  -6   2   2    14241.21    14170.85    298.55 o 
  -5   2   2    16299.46    15940.11    350.26 o 
  -4   2   2    24423.18    24425.28    301.42 o 
  -3   2   2    33128.15    33000.31    343.35 o 
  -2   2   2    37929.84    37383.33    297.88 o 
  -1   2   2   105719.70   105541.69    683.91 o 
   0   2   2    34413.36    34252.18    249.99 o 
   1   2   2    14345.15    13622.86    158.53 o 
   2   2   2    13273.36    12599.05    167.88 o 
   3   2   2     6468.85     5846.25    125.61 o 
   4   2   2     3862.99     3459.74     80.11 o 
   5   2   2     2450.83     2356.66     81.58 o 
   6   2   2     1119.64     1051.35     66.53 o 
   7   2   2      148.22      134.55     32.37 o 
   8   2   2     1358.88     1394.66     88.73 o 
   9   2   2       16.97       54.70     44.44 o 
  10   2   2        2.69       11.36     71.22 o 
  11   2   2        2.19      193.27     97.81 o 
 -11   3   2      228.10      469.37    177.52 o 
 -10   3   2       32.12       64.52    136.18 o 
  -9   3   2       36.85       69.91     63.12 o 
  -8   3   2       71.76       47.12     46.62 o 
  -7   3   2      842.44      839.27     65.45 o 
  -6   3   2     2792.45     2780.95     97.04 o 
  -5   3   2     3916.73     4007.01    133.28 o 
  -4   3   2    13828.76    14377.61    203.23 o 
  -3   3   2     8606.95     8589.91    112.47 o 
  -2   3   2     4847.91     4837.92     83.71 o 
  -1   3   2    31911.13    31767.74    317.22 o 
   0   3   2    13010.02    12725.30    137.30 o 
   1   3   2    21499.74    21292.15    204.09 o 
   2   3   2    21924.13    21805.34    270.15 o 
   3   3   2    27581.79    27235.32    449.68 o 
   4   3   2    32144.51    31434.84    465.32 o 
   5   3   2    25184.47    23700.50    435.44 o 
   6   3   2    22847.49    22245.02    274.70 o 
   7   3   2    21792.87    21676.77    347.18 o 
   8   3   2    14423.83    14654.25    602.96 o 
   9   3   2    17310.67    16776.38    466.50 o 
  10   3   2    15765.99    16422.83    599.68 o 
  11   3   2    15284.82    16705.97    628.88 o 
 -10   4   2      187.92      362.49    117.57 o 
  -9   4   2      154.08      269.25    142.77 o 
  -8   4   2      985.68     1136.65     97.74 o 
  -7   4   2      703.44      795.13     57.86 o 
  -6   4   2      274.52      361.60     42.92 o 
  -5   4   2      969.58      970.93     55.29 o 
  -4   4   2       19.08       62.47     18.70 o 
  -3   4   2      296.37      373.92     28.87 o 
  -2   4   2     1390.89     1645.93     57.32 o 
  -1   4   2     6620.34     6782.20    109.36 o 
   0   4   2      204.24      242.55     24.66 o 
   1   4   2      249.77      285.85     24.52 o 
   2   4   2     2074.90     1867.91    109.33 o 
   3   4   2      800.65      788.38     49.90 o 
   4   4   2      930.50      846.86     72.16 o 
   5   4   2      342.73      330.21     48.43 o 
   6   4   2        4.29      -12.29     65.97 o 
   7   4   2       15.22       13.32     22.38 o 
   8   4   2       13.40       61.94     67.37 o 
   9   4   2       56.24       21.69     95.29 o 
  10   4   2        6.16        6.78     75.66 o 
  -9   5   2       10.69       96.48     80.91 o 
  -8   5   2       33.35      267.11    103.50 o 
  -7   5   2      184.26      229.69    159.01 o 
  -6   5   2     1245.82     1249.46     71.38 o 
  -5   5   2     2181.87     2063.84     69.49 o 
  -4   5   2     5980.58     5905.90    128.26 o 
  -3   5   2     4053.58     4029.38    118.53 o 
  -2   5   2     5191.77     5152.33    114.13 o 
  -1   5   2    19426.22    19790.82    210.57 o 
   0   5   2    16462.38    16471.03    210.14 o 
   1   5   2    17540.48    17297.45    220.30 o 
   2   5   2    21442.69    20863.96    616.39 o 
   3   5   2    25718.90    26180.18    385.26 o 
   4   5   2    26533.87    26588.79    483.79 o 
   5   5   2    23972.32    24614.19    568.98 o 
   6   5   2    23311.70    24201.64    534.55 o 
   7   5   2    16144.95    16530.58    787.01 o 
   8   5   2    19680.21    20575.61    674.34 o 
   9   5   2     9027.05     9510.49    465.69 o 
  -8   6   2     4931.78     4932.25    525.94 o 
  -7   6   2     3109.23     3256.98    257.94 o 
  -6   6   2     5641.36     5348.81    314.96 o 
  -5   6   2     2611.01     2424.67    200.50 o 
  -4   6   2     4040.00     3941.89    185.87 o 
  -3   6   2     9229.25     9136.45    171.62 o 
  -2   6   2     7769.34     7855.53    169.18 o 
  -1   6   2     8755.78     8538.36    198.79 o 
   0   6   2     9053.28     9136.26    201.66 o 
   1   6   2     9266.12     9356.68    168.74 o 
   2   6   2     2263.95     2126.70     71.19 o 
   3   6   2     2665.61     2906.17    129.13 o 
   4   6   2     1030.23     1108.95    109.68 o 
   5   6   2      625.00      826.00    125.15 o 
   6   6   2      521.56      396.45     97.52 o 
   7   6   2      379.05      204.52     95.04 o 
   8   6   2      199.14      208.68    100.50 o 
  -7   7   2        4.71       62.99     78.52 o 
  -6   7   2      598.45      679.85    169.26 o 
  -5   7   2     1019.68     1076.20    235.62 o 
  -4   7   2     1909.19     1910.11    139.02 o 
  -3   7   2      270.38      246.97     63.21 o 
  -2   7   2     1272.85     1189.36    101.74 o 
  -1   7   2     2430.38     2315.22    113.33 o 
   0   7   2     2868.66     2857.31    124.32 o 
   1   7   2     2077.91     2029.28    101.97 o 
   2   7   2     3044.61     3074.48    267.04 o 
   3   7   2     4318.54     4382.96    198.41 o 
   4   7   2     4059.99     4297.02    215.24 o 
   5   7   2     5810.57     6018.35    672.71 o 
   6   7   2     4583.04     4436.07    344.16 o 
   7   7   2     5368.83     5229.65    348.16 o 
  -5   8   2    14976.20    15069.74    629.68 o 
  -4   8   2    14477.58    14628.29    413.84 o 
  -3   8   2    21778.87    20671.58    484.28 o 
  -2   8   2    12990.32    13103.82    366.11 o 
  -1   8   2    15557.26    14840.98    380.40 o 
   0   8   2    10451.51    10112.76    308.51 o 
   1   8   2     8362.08     8552.73    288.33 o 
   2   8   2     5875.35     6200.95    249.26 o 
   3   8   2     6047.31     6172.31    252.33 o 
   4   8   2     5121.18     4656.72    342.17 o 
   5   8   2     3674.86     3857.85    281.88 o 
  -2   9   2       35.71       85.36    204.96 o 
  -1   9   2      121.91       -6.33     70.22 o 
   0   9   2        7.07      -30.73     75.45 o 
   1   9   2      112.54      132.19    213.59 o 
 -11   1   3      292.34      353.32     81.34 o 
 -10   1   3      409.10      504.87    113.35 o 
  -9   1   3      743.00      936.65    142.21 o 
  -8   1   3     2405.52     2390.53    175.24 o 
  -7   1   3     9364.17     9851.28    289.47 o 
  -6   1   3    19213.72    19834.97    610.18 o 
  -5   1   3    18189.70    18580.49    298.92 o 
  -4   1   3    16111.12    16065.48    277.85 o 
  -3   1   3    45203.86    46180.94    519.68 o 
  -2   1   3    26345.15    26601.12    317.95 o 
  -1   1   3    10155.99    10283.55    215.43 o 
   0   1   3    73324.23    74212.16    580.55 o 
   1   1   3    45708.35    45227.81    373.73 o 
   2   1   3    26615.93    25479.66    301.90 o 
   3   1   3    50338.25    48850.95    468.11 o 
   4   1   3    64927.64    63018.05    559.86 o 
   5   1   3    53690.31    52119.44    573.46 o 
   6   1   3    46538.73    44434.41    496.50 o 
   7   1   3    19297.79    19359.78    346.05 o 
   8   1   3    37668.20    38130.57    681.58 o 
   9   1   3    23300.77    23798.77    653.85 o 
  10   1   3    14743.04    15258.50    413.22 o 
  11   1   3     9566.13     9231.77    423.53 o 
 -11   2   3     6370.94     6336.43    281.68 o 
 -10   2   3     7966.51     8580.67    362.52 o 
  -9   2   3     8415.20     8932.85    353.01 o 
  -8   2   3    13636.33    14123.20    345.98 o 
  -7   2   3    19342.49    19127.76    397.45 o 
  -6   2   3    17508.88    18280.35    488.57 o 
  -5   2   3    23303.81    25225.62    390.71 o 
  -4   2   3     7628.77     7369.04    149.72 o 
  -3   2   3    22239.75    22858.50    326.73 o 
  -2   2   3     2483.21     2426.63     66.72 o 
  -1   2   3     2399.80     2273.36     53.15 o 
   0   2   3      245.68      256.37     17.16 o 
   1   2   3     3091.53     3005.59     50.03 o 
   2   2   3     9327.43     9533.20    134.57 o 
   3   2   3     7999.50     7771.25    170.89 o 
   4   2   3     5459.95     5715.28    102.51 o 
   5   2   3     2934.35     3026.22     92.27 o 
   6   2   3       68.61       60.02     29.36 o 
   7   2   3       47.03       92.34     30.65 o 
   8   2   3      939.92     1000.02     76.57 o 
   9   2   3       89.07      123.07     48.53 o 
  10   2   3      604.44      545.10     80.15 o 
  11   2   3     1721.53     1636.73    374.91 o 
 -11   3   3      226.87      178.60     96.33 o 
 -10   3   3      592.94      843.12    211.21 o 
  -9   3   3      301.14      422.13     73.08 o 
  -8   3   3      229.24      244.88     49.16 o 
  -7   3   3     2060.46     2330.04    110.91 o 
  -6   3   3     4873.85     4858.50    132.36 o 
  -5   3   3     4013.64     3911.36    104.88 o 
  -4   3   3     5898.59     5881.05    119.88 o 
  -3   3   3    19779.48    20570.89    183.16 o 
  -2   3   3    10829.39    10785.69    137.51 o 
  -1   3   3    13934.82    13814.11    156.73 o 
   0   3   3    20490.08    20434.55    184.55 o 
   1   3   3    12110.01    12111.46    128.53 o 
   2   3   3     9002.20     8881.87    143.87 o 
   3   3   3    10172.43    10455.74    219.00 o 
   4   3   3    13603.15    13863.83    273.77 o 
   5   3   3    11822.98    10871.01    242.28 o 
   6   3   3     6857.98     6705.49    150.23 o 
   7   3   3     5505.74     5520.72    150.77 o 
   8   3   3     2728.06     2783.91    156.66 o 
   9   3   3     9997.21    10517.99    459.19 o 
  10   3   3     2543.67     2552.32    469.07 o 
  11   3   3     3350.43     3822.06    299.88 o 
 -10   4   3    14749.24    15780.79    687.38 o 
  -9   4   3    15723.43    17399.14    630.98 o 
  -8   4   3    14424.72    15134.82    369.11 o 
  -7   4   3    23485.75    24061.58    458.40 o 
  -6   4   3    15859.57    15895.79    295.49 o 
  -5   4   3    18883.71    19025.74    325.28 o 
  -4   4   3    20791.07    20972.81    262.12 o 
  -3   4   3    30057.25    29663.07    297.18 o 
  -2   4   3    43000.64    44690.64    341.16 o 
  -1   4   3    13482.59    13275.16    170.41 o 
   0   4   3    17129.50    16601.79    181.01 o 
   1   4   3     5877.04     5911.05    115.92 o 
   2   4   3     5059.27     5083.42    132.77 o 
   3   4   3     2055.82     1952.34     76.21 o 
   4   4   3      613.48      629.36     62.71 o 
   5   4   3       76.19      153.37     40.80 o 
   6   4   3      137.16      211.89     48.73 o 
   7   4   3      549.83      689.61     78.87 o 
   8   4   3     1712.82     1612.73    243.39 o 
   9   4   3      173.84      158.89     89.77 o 
  10   4   3     1948.07     1969.75    268.49 o 
  -9   5   3        9.99      145.93     91.52 o 
  -8   5   3      311.76      487.96    119.56 o 
  -7   5   3       42.54      146.93     77.28 o 
  -6   5   3      553.10      536.22     76.88 o 
  -5   5   3     2838.92     2929.13    147.97 o 
  -4   5   3     5862.87     5899.10    139.63 o 
  -3   5   3     2418.09     2436.92     82.18 o 
  -2   5   3     7302.50     7304.32    141.10 o 
  -1   5   3      730.02      759.67     46.99 o 
   0   5   3     1498.82     1303.74     58.63 o 
   1   5   3     1449.08     1444.05     57.15 o 
   2   5   3     1127.62      988.40     77.42 o 
   3   5   3     2190.53     2300.54    101.23 o 
   4   5   3     1712.05     1790.12    114.40 o 
   5   5   3     2808.01     2903.96    151.35 o 
   6   5   3     1384.88     1592.94    211.67 o 
   7   5   3     1536.30     1406.11    167.20 o 
   8   5   3     3214.79     3334.31    269.12 o 
   9   5   3      159.54      384.48    348.91 o 
  -8   6   3     7906.76     8486.73    438.16 o 
  -7   6   3    14876.67    16560.79    592.74 o 
  -6   6   3    12427.29    13280.58    512.69 o 
  -5   6   3    10035.99     9865.87    410.27 o 
  -4   6   3    14513.94    14227.07    262.62 o 
  -3   6   3    10965.83    10674.95    194.53 o 
  -2   6   3    15679.96    15777.80    253.92 o 
  -1   6   3     3035.84     2896.09    117.29 o 
   0   6   3     5173.12     5035.59    174.92 o 
   1   6   3     1952.17     1970.40     73.50 o 
   2   6   3     1587.15     1405.10     53.37 o 
   3   6   3     2267.33     2216.95    110.49 o 
   4   6   3     1158.36     1133.30    101.15 o 
   5   6   3       41.08      -42.24     60.73 o 
   6   6   3       49.78       -7.65     71.62 o 
   7   6   3       21.55       75.73     69.07 o 
   8   6   3      226.36       59.18     73.17 o 
  -7   7   3     2087.28     1859.63    592.94 o 
  -6   7   3     2890.73     2817.64    246.63 o 
  -5   7   3     4919.15     4755.50    294.17 o 
  -4   7   3     5771.95     5848.05    242.10 o 
  -3   7   3     5492.31     5465.20    225.85 o 
  -2   7   3     7011.88     6854.79    197.65 o 
  -1   7   3     5946.36     5910.55    181.85 o 
   0   7   3     9780.73     9827.58    235.45 o 
   1   7   3    13733.08    13615.30    272.78 o 
   2   7   3    12708.67    12621.29    341.75 o 
   3   7   3    14481.36    13926.36    362.01 o 
   4   7   3    13735.80    14232.67    371.85 o 
   5   7   3    14785.87    15066.86    573.38 o 
   6   7   3     7550.06     7621.90    398.81 o 
   7   7   3    11456.23    11454.73    516.86 o 
  -5   8   3       46.22      186.23     90.59 o 
  -4   8   3      127.55      115.78    110.51 o 
  -3   8   3     1134.14     1077.05    113.04 o 
  -2   8   3      143.68      240.01     60.86 o 
  -1   8   3      594.82      529.38    160.58 o 
   0   8   3      587.20      471.90    109.21 o 
   1   8   3      288.59      281.05     61.63 o 
   2   8   3       73.88       53.98     48.65 o 
   3   8   3      424.57      468.75     91.13 o 
   4   8   3      128.97     -133.27    133.27 o 
   5   8   3       92.33       43.84     83.23 o 
  -1   9   3     9647.32     9483.39    416.92 o 
   0   9   3    10721.61     9985.46    425.54 o 
   1   9   3    13443.37    13188.83    490.04 o 
 -11   0   4    13606.70    13832.01    709.70 o 
 -10   0   4    11020.35    11210.02    606.87 o 
  -9   0   4    16619.07    16883.12    721.16 o 
  -8   0   4    15007.55    15531.72    650.79 o 
  -7   0   4    11362.28    11812.78    527.37 o 
  -6   0   4    14164.74    14634.03    693.04 o 
  -5   0   4     5770.91     5338.69    388.57 o 
  -4   0   4    36205.54    37161.83    604.59 o 
  -3   0   4    18079.59    18295.88    343.13 o 
  -2   0   4    23472.14    24296.81    524.53 o 
  -1   0   4     3941.85     4119.57    153.46 o 
   0   0   4     4451.27     4373.43    192.66 o 
   1   0   4     3512.95     3508.42     75.31 o 
   2   0   4      665.84      649.83     37.08 o 
   3   0   4      547.06      539.52     41.11 o 
   4   0   4      404.70      418.82     50.02 o 
   5   0   4     5609.56     5551.96    219.95 o 
   6   0   4     9037.53     8674.49    307.06 o 
   7   0   4     2529.90     2588.53    187.89 o 
   8   0   4     2396.27     2374.56    173.95 o 
   9   0   4     7394.20     7488.19    330.34 o 
  10   0   4     8894.49     8980.83    648.77 o 
  11   0   4     6645.68     6673.74    684.24 o 
 -11   1   4      285.34      321.11     89.72 o 
 -10   1   4      638.80      785.86    122.41 o 
  -9   1   4     1893.52     1751.24    179.61 o 
  -8   1   4     2194.57     2347.44    172.66 o 
  -7   1   4     3205.80     3352.07    157.00 o 
  -6   1   4     2834.18     2867.86    120.90 o 
  -5   1   4     4363.64     4311.35    134.17 o 
  -4   1   4     2190.27     2217.60     94.74 o 
  -3   1   4      477.01      455.08     38.57 o 
  -2   1   4     1663.51     1660.13     63.96 o 
  -1   1   4     5682.19     5777.03    113.98 o 
   0   1   4     3192.50     3247.98     64.72 o 
   1   1   4     1721.80     1815.95     44.74 o 
   2   1   4    10580.05    10428.73    128.67 o 
   3   1   4    10997.70    10795.27    167.05 o 
   4   1   4     6074.50     5941.09    126.30 o 
   5   1   4     6045.52     5799.93    147.28 o 
   6   1   4     1597.02     1648.35     83.42 o 
   7   1   4     6001.13     5698.19    178.22 o 
   8   1   4      175.64      167.04     45.01 o 
   9   1   4     1800.61     1902.83    138.07 o 
  10   1   4      961.54      946.59    105.90 o 
  11   1   4      824.24      899.66     94.04 o 
 -11   2   4     6979.60     7401.94    366.20 o 
 -10   2   4     6733.29     6920.72    331.70 o 
  -9   2   4     8639.66     8397.20    348.20 o 
  -8   2   4    11617.04    11841.60    397.12 o 
  -7   2   4     7368.27     7701.87    236.40 o 
  -6   2   4     9576.18     9471.21    244.23 o 
  -5   2   4     6964.86     6890.18    164.41 o 
  -4   2   4    12472.04    12691.78    210.18 o 
  -3   2   4    12170.38    12724.06    192.21 o 
  -2   2   4     3527.06     3634.66     74.40 o 
  -1   2   4     1108.03     1202.15     43.70 o 
   0   2   4      175.93      221.45     16.48 o 
   1   2   4      421.59      423.95     18.05 o 
   2   2   4      335.06      309.64     26.84 o 
   3   2   4       74.87       93.06     10.43 o 
   4   2   4      516.93      484.18     28.53 o 
   5   2   4     2826.77     2686.66     86.68 o 
   6   2   4     5851.84     5459.42    150.36 o 
   7   2   4     1702.87     1492.99     86.08 o 
   8   2   4     1108.79     1032.90     99.30 o 
   9   2   4     3477.15     3446.90    179.63 o 
  10   2   4     2582.39     2514.95    161.27 o 
  11   2   4     3176.96     3142.97    950.09 o 
 -11   3   4     2452.95     2587.46    253.51 o 
 -10   3   4     3902.90     3925.05    293.30 o 
  -9   3   4     8625.86     9090.14    306.05 o 
  -8   3   4     9367.23     9756.04    354.23 o 
  -7   3   4    14539.83    14875.15    403.22 o 
  -6   3   4    14136.26    14517.97    263.87 o 
  -5   3   4    26851.27    27042.56    541.72 o 
  -4   3   4    20438.56    20353.09    257.82 o 
  -3   3   4    20000.30    19704.90    188.43 o 
  -2   3   4    42082.94    41362.09    372.30 o 
  -1   3   4    75529.59    74903.43    514.60 o 
   0   3   4    56264.29    56676.26    435.62 o 
   1   3   4    46360.00    46292.71    347.91 o 
   2   3   4    64444.70    63180.24    558.04 o 
   3   3   4    52480.63    52794.39    627.95 o 
   4   3   4    34823.98    34742.10    483.80 o 
   5   3   4    24090.20    21351.97    978.84 o 
   6   3   4    19031.30    18042.44    229.04 o 
   7   3   4    33391.62    31188.41    358.54 o 
   8   3   4    10311.69     9060.19    526.62 o 
   9   3   4    15528.60    15972.87    770.19 o 
  10   3   4    12372.25    13411.29    546.42 o 
 -10   4   4       14.96      133.81    107.96 o 
  -9   4   4       70.43      190.26    128.20 o 
  -8   4   4      614.40      624.55     82.82 o 
  -7   4   4      124.47      136.83     35.08 o 
  -6   4   4      458.89      494.94     50.43 o 
  -5   4   4     1533.74     1622.14     70.32 o 
  -4   4   4      127.34      151.49     24.65 o 
  -3   4   4     1761.05     1868.15     69.36 o 
  -2   4   4      475.17      530.61     35.73 o 
  -1   4   4        8.37       33.57     13.97 o 
   0   4   4     1027.95     1095.42     42.45 o 
   1   4   4       33.51       31.69     10.07 o 
   2   4   4       27.76       47.87     30.02 o 
   3   4   4        1.83       31.32     17.08 o 
   4   4   4      277.67      309.52     45.28 o 
   5   4   4       11.50       81.76     32.09 o 
   6   4   4      162.41       99.64     42.05 o 
   7   4   4       57.32       19.26     81.06 o 
   8   4   4       21.02       38.20     69.51 o 
   9   4   4      310.37      181.89     87.69 o 
  10   4   4       20.60      210.81    165.82 o 
  -9   5   4     6578.55     6749.22    589.34 o 
  -8   5   4     9558.01    11359.32    493.58 o 
  -7   5   4    13814.55    13718.09    517.47 o 
  -6   5   4    18479.66    18950.15    381.79 o 
  -5   5   4    29006.82    30533.49    395.78 o 
  -4   5   4    21981.85    22716.44    358.51 o 
  -3   5   4    17853.13    17836.67    253.48 o 
  -2   5   4    38844.92    39123.64    422.98 o 
  -1   5   4    37736.82    38520.28    353.62 o 
   0   5   4    30747.34    30500.63    319.37 o 
   1   5   4    31583.64    30892.22    328.88 o 
   2   5   4    37218.80    36913.44    445.74 o 
   3   5   4    35811.29    36369.93    465.09 o 
   4   5   4    31263.49    32058.08    538.73 o 
   5   5   4    17156.44    17749.84    389.21 o 
   6   5   4    22716.89    24095.93    925.77 o 
   7   5   4    19432.20    19868.70   1338.15 o 
   8   5   4    15967.63    16705.23    707.28 o 
   9   5   4    11692.98    12424.68    541.76 o 
  -8   6   4     2319.83     2403.94    237.59 o 
  -7   6   4     2094.12     2350.27    224.71 o 
  -6   6   4     3829.67     3826.37    267.62 o 
  -5   6   4     4074.83     4129.34    561.35 o 
  -4   6   4     6212.28     6278.85    175.15 o 
  -3   6   4     7782.18     7770.24    169.82 o 
  -2   6   4      285.85      238.09     56.55 o 
  -1   6   4     1853.17     1808.26     93.72 o 
   0   6   4      180.44      161.68     29.47 o 
   1   6   4      301.63      268.02     28.42 o 
   2   6   4      655.62      572.52     70.84 o 
   3   6   4      541.12      540.57     59.00 o 
   4   6   4       99.98      147.73     59.07 o 
   5   6   4     1018.48      933.55    131.85 o 
   6   6   4     1360.82     1463.40    179.05 o 
   7   6   4      759.39      736.41    137.69 o 
   8   6   4      665.59      788.30    152.77 o 
  -7   7   4     1358.54     1701.37    287.46 o 
  -6   7   4     4076.86     4240.71    439.47 o 
  -5   7   4     4151.10     4007.22    270.55 o 
  -4   7   4     3711.36     3656.62    193.35 o 
  -3   7   4     2474.49     2557.71    119.60 o 
  -2   7   4    12901.97    12604.48    276.43 o 
  -1   7   4     5554.24     5628.54    179.22 o 
   0   7   4     5354.06     5181.98    206.35 o 
   1   7   4     5745.77     5552.13    167.15 o 
   2   7   4     6899.50     7123.75    250.06 o 
   3   7   4     7373.19     7383.10    256.70 o 
   4   7   4     8434.77     8506.33    389.28 o 
   5   7   4     6534.70     7106.50    372.66 o 
   6   7   4     5227.07     5829.75    651.58 o 
   7   7   4     4195.09     4808.37    337.73 o 
  -5   8   4     4119.85     4426.97    298.10 o 
  -4   8   4     3726.33     3931.56    211.05 o 
  -3   8   4     4440.88     4058.94    207.23 o 
  -2   8   4      499.99      611.39     83.81 o 
  -1   8   4     1531.58     1338.09    110.22 o 
   0   8   4      815.28      764.05     89.74 o 
   1   8   4       10.66      -45.16     45.16 o 
   2   8   4       27.99       32.94     46.21 o 
   3   8   4       29.90       77.07     73.06 o 
   4   8   4      170.92      163.15     91.47 o 
   5   8   4      646.85      609.58    184.00 o 
  -1   9   4      223.11      407.19    111.62 o 
   0   9   4      439.70      239.79     87.74 o 
   1   9   4      165.01      399.51    160.42 o 
 -11   1   5     7843.09     7843.35    373.46 o 
 -10   1   5    10335.24    10132.16    406.94 o 
  -9   1   5    10106.78    10517.83    395.39 o 
  -8   1   5    26305.58    24948.37    607.64 o 
  -7   1   5    30876.77    30558.63    530.01 o 
  -6   1   5    39381.19    39360.99    583.00 o 
  -5   1   5    27513.54    26770.04    376.97 o 
  -4   1   5    55917.84    56337.17    656.41 o 
  -3   1   5    57552.00    59096.20    644.04 o 
  -2   1   5    53766.86    53675.70    568.76 o 
  -1   1   5    69368.90    70156.20    683.43 o 
   0   1   5    32763.51    32694.62    310.01 o 
   1   1   5    63127.20    62546.89    470.67 o 
   2   1   5    61801.17    59991.68    532.07 o 
   3   1   5    48157.69    47162.46    344.19 o 
   4   1   5    44493.48    43075.25    423.32 o 
   5   1   5    33915.51    33414.29    386.51 o 
   6   1   5    23889.86    23137.71    332.56 o 
   7   1   5     6801.12     6693.65    195.19 o 
   8   1   5    21378.44    20616.40    545.46 o 
   9   1   5     4905.55     5052.98    191.05 o 
  10   1   5     2109.96     2189.84    134.25 o 
  11   1   5     2436.30     2529.96    174.57 o 
 -11   2   5     2464.17     2597.93    214.15 o 
 -10   2   5     3026.50     2945.21    253.89 o 
  -9   2   5     1793.15     1984.20    169.10 o 
  -8   2   5     3106.36     2974.54    198.97 o 
  -7   2   5      542.38      660.49    109.29 o 
  -6   2   5      194.81      224.48     43.79 o 
  -5   2   5     2821.92     2737.56    103.18 o 
  -4   2   5       16.97       32.42     20.48 o 
  -3   2   5      167.41      260.24     27.08 o 
  -2   2   5      155.26      187.25     20.35 o 
  -1   2   5      411.23      422.66     27.60 o 
   0   2   5     1062.80     1177.79     37.19 o 
   1   2   5     1079.04     1103.67     48.65 o 
   2   2   5     1209.43     1104.99     37.29 o 
   3   2   5     1704.97     1562.86     39.14 o 
   4   2   5    12997.88    13543.38    196.48 o 
   5   2   5     9604.51     9861.59    176.11 o 
   6   2   5     3993.45     3896.73    139.66 o 
   7   2   5     8746.20     8624.87    210.70 o 
   8   2   5     5907.60     5624.71    179.19 o 
   9   2   5     6724.50     6632.50    359.85 o 
  10   2   5     3983.25     3719.05    275.17 o 
  11   2   5     4955.55     4956.40    464.90 o 
 -11   3   5     2453.84     2772.77    258.38 o 
 -10   3   5     2348.42     2527.02    170.15 o 
  -9   3   5     3227.21     3426.41    238.51 o 
  -8   3   5     9101.45     9060.88    345.29 o 
  -7   3   5    11476.50    11678.54    291.75 o 
  -6   3   5     6890.89     7357.11    301.99 o 
  -5   3   5     4565.34     4816.30    134.09 o 
  -4   3   5    12225.67    12512.74    201.20 o 
  -3   3   5     9187.60     9420.97    155.69 o 
  -2   3   5     9349.96     9412.62    133.81 o 
  -1   3   5    19880.38    20062.65    203.94 o 
   0   3   5    16112.46    16294.07    185.13 o 
   1   3   5    12286.12    12438.99    145.37 o 
   2   3   5    15192.54    15283.59    171.16 o 
   3   3   5    14349.90    14251.18    253.19 o 
   4   3   5     6051.12     5775.18    156.21 o 
   5   3   5    13821.59    12662.14    571.94 o 
   6   3   5     2640.22     2477.29     71.58 o 
   7   3   5     8034.64     7479.72    160.38 o 
   8   3   5     6987.77     6065.95    319.97 o 
   9   3   5     3522.11     3523.05    266.34 o 
  10   3   5      899.27      942.74    191.07 o 
 -10   4   5     5188.01     5259.87    353.13 o 
  -9   4   5     8329.14     8943.86    663.18 o 
  -8   4   5     9566.48    10108.84    313.32 o 
  -7   4   5     8291.95     8441.65    259.26 o 
  -6   4   5     8086.71     8405.15    224.22 o 
  -5   4   5     8453.01     8888.14    206.87 o 
  -4   4   5     2193.29     2281.53     82.42 o 
  -3   4   5      481.43      515.29     36.12 o 
  -2   4   5      704.59      769.79     43.45 o 
  -1   4   5     5363.91     5625.23    108.35 o 
   0   4   5     7689.75     7954.43    126.15 o 
   1   4   5     2869.67     2905.52     91.53 o 
   2   4   5      948.88      831.18     63.88 o 
   3   4   5     1980.91     1970.94     77.03 o 
   4   4   5    10869.33    11244.40    258.93 o 
   5   4   5    13302.95    13369.14    295.90 o 
   6   4   5     7154.02     7290.80    222.32 o 
   7   4   5    14117.25    14324.16    863.45 o 
   8   4   5    12183.64    13493.86    521.91 o 
   9   4   5     9558.25     9759.11    481.50 o 
  10   4   5     8040.50     8838.25    456.25 o 
  -9   5   5     1537.78     1452.42    190.90 o 
  -8   5   5     1494.79     1510.30    253.88 o 
  -7   5   5      454.88      597.91    113.62 o 
  -6   5   5     4881.17     5130.32    193.03 o 
  -5   5   5     1692.06     1767.24     99.36 o 
  -4   5   5      277.29      382.51     43.58 o 
  -3   5   5     1113.66     1130.30     62.06 o 
  -2   5   5     3195.60     3175.99    104.52 o 
  -1   5   5      895.10      334.34    210.92 o 
   0   5   5     3190.14     3224.57     99.15 o 
   1   5   5     5163.97     5155.57    106.19 o 
   2   5   5     3574.96     3558.52    124.14 o 
   3   5   5     1428.60     1382.43     78.82 o 
   4   5   5     2386.18     2502.84    135.60 o 
   5   5   5     1411.09     1313.20     98.19 o 
   6   5   5     4683.94     4602.67    286.84 o 
   7   5   5     1014.62     1075.94    209.65 o 
   8   5   5     1150.15     1417.44    182.27 o 
   9   5   5     1160.11     1615.44    204.20 o 
  -8   6   5     1713.39     1888.96    220.87 o 
  -7   6   5      958.29      981.44    147.41 o 
  -6   6   5      779.84     1016.08    145.76 o 
  -5   6   5      664.45      827.15    114.22 o 
  -4   6   5      826.47      887.10     71.48 o 
  -3   6   5      288.78      259.85     35.27 o 
  -2   6   5      131.68       87.71     32.20 o 
  -1   6   5      193.13      185.38     45.55 o 
   0   6   5     1638.28     1676.41     72.30 o 
   1   6   5      912.71      922.91     52.72 o 
   2   6   5     1688.58     1652.96     94.62 o 
   3   6   5     3693.44     3944.78    145.13 o 
   4   6   5     5492.06     5839.55    306.72 o 
   5   6   5     6216.54     6695.57    395.29 o 
   6   6   5     2805.50     3144.34    250.48 o 
   7   6   5     4121.57     4510.25    311.05 o 
   8   6   5     5981.60     5503.56    360.55 o 
  -7   7   5     7934.40     7589.60   1016.23 o 
  -6   7   5    16843.27    16278.33    634.93 o 
  -5   7   5    14048.36    13663.68    651.03 o 
  -4   7   5    10856.74    11094.93    366.13 o 
  -3   7   5    17701.27    17796.75    336.38 o 
  -2   7   5    14267.37    14087.87    297.95 o 
  -1   7   5    11103.34    10795.26    255.43 o 
   0   7   5    13164.71    12571.33    270.56 o 
   1   7   5    12399.02    12165.93    252.75 o 
   2   7   5    11862.55    11993.17    327.50 o 
   3   7   5     9994.62    10364.34    302.86 o 
   4   7   5     8317.80     8910.49    507.82 o 
   5   7   5    12002.13    13074.71    820.70 o 
   6   7   5     6807.18     7076.71    392.19 o 
   7   7   5     6611.09     7330.16    554.02 o 
  -5   8   5       49.34       11.92     81.16 o 
  -4   8   5        9.73      -15.29     51.62 o 
  -3   8   5     1060.29      854.64    129.33 o 
  -2   8   5       41.20       -6.56     52.98 o 
  -1   8   5       20.35       32.28     43.34 o 
   0   8   5      186.37       71.33     46.18 o 
   1   8   5       81.89       63.57     63.05 o 
   2   8   5      117.85       78.80     51.25 o 
   3   8   5      898.10     1134.59    190.69 o 
   4   8   5      532.00      291.44     80.31 o 
   5   8   5      589.23      608.67    169.51 o 
   0   9   5    15571.88    15046.25    526.59 o 
 -11   0   6     1760.13     1689.43    245.03 o 
 -10   0   6      679.81      727.04    164.08 o 
  -9   0   6     1333.82     1174.95    194.66 o 
  -8   0   6      552.99      521.64    129.93 o 
  -7   0   6       49.59      121.83     70.20 o 
  -6   0   6      559.47      598.75     96.28 o 
  -5   0   6      942.13     1161.53    101.06 o 
  -4   0   6       51.72      147.97     42.08 o 
  -3   0   6     2526.56     2877.96    176.23 o 
  -2   0   6    10361.84    10889.73    334.49 o 
  -1   0   6    25703.37    27016.37    570.01 o 
   0   0   6    18860.90    19109.74    288.95 o 
   1   0   6    35342.20    35160.40    321.77 o 
   2   0   6    39683.67    38449.47    362.94 o 
   3   0   6    74340.52    72989.55    748.42 o 
   4   0   6    37184.47    35513.88    704.87 o 
   5   0   6    31122.75    30467.70    465.97 o 
   6   0   6    34264.58    32648.72    526.69 o 
   7   0   6    10254.53     9654.45    334.09 o 
   8   0   6    19632.41    18954.82   1308.65 o 
   9   0   6    17516.75    17796.88    532.02 o 
  10   0   6    17629.87    17726.13   1646.73 o 
  11   0   6    13234.17    12949.26    794.54 o 
 -11   1   6     1945.09     2060.13    194.51 o 
 -10   1   6     1539.11     1747.77    203.49 o 
  -9   1   6     1718.48     2024.85    175.52 o 
  -8   1   6     1492.84     1849.48    156.06 o 
  -7   1   6     3172.86     2946.76    320.49 o 
  -6   1   6     2513.71     2584.69    177.57 o 
  -5   1   6     4390.83     4590.68    141.59 o 
  -4   1   6     7993.30     7616.93    190.01 o 
  -3   1   6    12751.69    13402.57    240.18 o 
  -2   1   6    15457.47    15945.54    304.16 o 
  -1   1   6     8184.64     8512.46    159.17 o 
   0   1   6    13910.70    13960.06    177.28 o 
   1   1   6     4480.33     4283.38     78.07 o 
   2   1   6     1158.14     1209.22     42.95 o 
   3   1   6     2067.45     1910.51     48.07 o 
   4   1   6      103.01      152.42     18.69 o 
   5   1   6     1063.66     1074.78     52.80 o 
   6   1   6       64.91       72.98     25.27 o 
   7   1   6     1640.75     1493.26     81.64 o 
   8   1   6      176.43      196.74     44.70 o 
   9   1   6      413.69      430.92     64.34 o 
  10   1   6      124.99       75.29     57.10 o 
  11   1   6        8.70       37.43     77.24 o 
 -11   2   6      858.12      743.56    126.69 o 
 -10   2   6     1379.97     1634.96    191.40 o 
  -9   2   6     1343.89     1221.29    135.68 o 
  -8   2   6      664.58      602.90    144.55 o 
  -7   2   6     1189.82     1298.55     99.46 o 
  -6   2   6       75.13       60.41     30.90 o 
  -5   2   6      487.55      564.99     49.26 o 
  -4   2   6       53.90       94.03     23.33 o 
  -3   2   6     1527.12     1633.50     68.32 o 
  -2   2   6    10206.98    10560.63    158.94 o 
  -1   2   6    13768.25    14362.69    181.77 o 
   0   2   6     6259.47     6061.09    104.87 o 
   1   2   6    10502.98    10247.06    125.08 o 
   2   2   6    12040.80    11890.23    150.45 o 
   3   2   6    21093.74    20985.76    260.50 o 
   4   2   6    13263.30    12947.81    163.58 o 
   5   2   6    14013.46    13826.56    233.87 o 
   6   2   6    17114.98    16910.77    323.51 o 
   7   2   6     7399.68     6889.15    187.67 o 
   8   2   6    11866.91    11054.97    258.08 o 
   9   2   6    12831.13    12427.69    295.34 o 
  10   2   6    11583.50    11461.52    487.76 o 
  11   2   6     7609.19     7938.45    417.49 o 
 -11   3   6    11080.58    11837.71   1739.50 o 
 -10   3   6    16621.14    17640.12    583.37 o 
  -9   3   6    21239.90    21567.45    589.82 o 
  -8   3   6    20312.49    20561.72    550.24 o 
  -7   3   6    32215.84    33066.06    545.18 o 
  -6   3   6    21074.41    21403.18    495.73 o 
  -5   3   6    22086.12    22836.80    399.77 o 
  -4   3   6    23790.21    23616.45    302.54 o 
  -3   3   6    37900.14    38246.08    433.32 o 
  -2   3   6    39570.46    39585.29    335.62 o 
  -1   3   6    36476.81    37138.77    334.83 o 
   0   3   6    46991.92    47015.72    385.76 o 
   1   3   6    41351.46    41957.24    342.66 o 
   2   3   6    26049.81    24881.77    318.33 o 
   3   3   6    24902.75    23457.64    605.68 o 
   4   3   6    11225.77    10771.58    338.54 o 
   5   3   6     9302.99     8329.19    161.44 o 
   6   3   6     6612.59     6297.48    195.35 o 
   7   3   6     7589.97     7160.38    142.85 o 
   8   3   6     2763.47     2585.41    196.74 o 
   9   3   6     2339.59     2422.77    226.54 o 
  10   3   6      971.70     1029.28    150.79 o 
 -10   4   6      200.37      478.61    173.95 o 
  -9   4   6       27.35       56.80     71.83 o 
  -8   4   6      362.11       61.10     68.97 o 
  -7   4   6        5.84        2.72     35.89 o 
  -6   4   6      998.75     1044.31     89.76 o 
  -5   4   6       23.35       48.93     25.38 o 
  -4   4   6      344.73      383.51     42.33 o 
  -3   4   6      943.19      915.25     49.18 o 
  -2   4   6     1534.22     1580.47     63.56 o 
  -1   4   6      365.35      390.48     29.51 o 
   0   4   6      332.65      359.00     30.29 o 
   1   4   6        8.20       36.53     15.74 o 
   2   4   6        9.55       26.50     18.36 o 
   3   4   6       41.60       64.44     50.08 o 
   4   4   6      152.12      208.50     39.17 o 
   5   4   6      517.89      483.60     54.49 o 
   6   4   6      219.09      191.16     51.12 o 
   7   4   6      334.28      398.64    102.99 o 
   8   4   6       95.14      138.92    149.31 o 
   9   4   6      658.00      937.22    156.84 o 
  10   4   6      418.14      253.30    182.79 o 
  -9   5   6    17426.13    19407.51   1373.02 o 
  -8   5   6    17314.54    18980.17    660.90 o 
  -7   5   6    23628.34    25509.76    579.56 o 
  -6   5   6    20738.48    22852.80    483.83 o 
  -5   5   6    19651.16    20652.52    567.06 o 
  -4   5   6    21757.38    22517.35    377.34 o 
  -3   5   6    33106.49    31423.70    479.94 o 
  -2   5   6    32927.93    32656.06    380.27 o 
  -1   5   6    30111.51    30316.79    355.80 o 
   0   5   6    25768.33    25697.54    318.30 o 
   1   5   6    29422.46    29380.60    301.62 o 
   2   5   6    23543.39    22910.52    341.88 o 
   3   5   6    19349.45    19562.60    307.53 o 
   4   5   6    18995.43    19808.30    396.05 o 
   5   5   6     6221.37     6261.87    212.64 o 
   6   5   6    14320.16    15079.14    531.23 o 
   7   5   6     3869.28     4215.46    293.31 o 
   8   5   6     2511.77     2701.40    270.09 o 
   9   5   6      933.86      924.99    144.44 o 
  -8   6   6      151.90      136.76     90.10 o 
  -7   6   6      347.51      370.32    148.15 o 
  -6   6   6      112.46       82.11    106.36 o 
  -5   6   6       90.09       16.38     36.10 o 
  -4   6   6     1518.43     1420.82     89.65 o 
  -3   6   6      562.50      551.92     86.30 o 
  -2   6   6     1695.36     1651.32     94.78 o 
  -1   6   6     1374.26     1455.72     87.98 o 
   0   6   6     2377.62     2447.00    119.37 o 
   1   6   6     1897.41     1857.44     73.62 o 
   2   6   6     2384.88     2329.75    128.65 o 
   3   6   6     4312.00     4362.20    151.19 o 
   4   6   6     4402.09     4191.44    264.12 o 
   5   6   6     3176.04     3044.13    236.92 o 
   6   6   6     4288.20     4906.82    312.71 o 
   7   6   6     2256.55     2512.15    232.75 o 
   8   6   6     2918.25     3015.25    343.56 o 
  -7   7   6     4542.95     4763.59    329.16 o 
  -6   7   6     9355.53     9031.53    613.52 o 
  -5   7   6     6174.74     6683.00    347.93 o 
  -4   7   6     5890.18     6018.58    251.04 o 
  -3   7   6     7826.73     7884.53    220.73 o 
  -2   7   6     6637.42     6515.11    336.56 o 
  -1   7   6     3531.05     3607.75    146.08 o 
   0   7   6     3444.93     3599.15    140.53 o 
   1   7   6     3237.94     3305.23    168.03 o 
   2   7   6     5552.33     5476.25    216.89 o 
   3   7   6     3148.47     3031.99    159.47 o 
   4   7   6     2564.78     2458.89    212.85 o 
   5   7   6      543.97      699.67    124.78 o 
   6   7   6     2265.96     2514.76    236.40 o 
   7   7   6      619.63      709.28    150.87 o 
  -5   8   6       40.64       63.16     79.01 o 
  -4   8   6      372.93      422.99     81.53 o 
  -3   8   6     1161.50     1233.64    117.98 o 
  -2   8   6     2548.23     2752.86    165.81 o 
  -1   8   6     3473.04     3450.17    181.06 o 
   0   8   6     4377.07     4270.35    204.31 o 
   1   8   6     7491.12     7188.02    267.80 o 
   2   8   6     6314.29     6369.46    336.82 o 
   3   8   6    10092.69     9685.16    428.52 o 
   4   8   6     9363.69     8969.38    495.31 o 
   5   8   6    10242.05    10974.89    491.41 o 
 -11   1   7    13047.30    13379.14    505.35 o 
 -10   1   7    13708.35    13814.24    491.08 o 
  -9   1   7    27177.05    25911.31    665.40 o 
  -8   1   7    33864.75    32210.08    719.28 o 
  -7   1   7    23143.13    22404.50    549.78 o 
  -6   1   7    24763.51    24710.58    509.74 o 
  -5   1   7    38210.83    37995.31    603.62 o 
  -4   1   7    36633.54    36833.17    501.33 o 
  -3   1   7    34744.88    34822.91    453.50 o 
  -2   1   7    32890.44    33368.85    415.60 o 
  -1   1   7    20205.27    20611.74    288.26 o 
   0   1   7    22443.63    22681.54    357.81 o 
   1   1   7    18082.43    18138.49    177.58 o 
   2   1   7    21652.63    21745.82    233.47 o 
   3   1   7     4154.11     3799.04     69.24 o 
   4   1   7    11339.56    11572.53    161.46 o 
   5   1   7     3499.58     3435.93     94.57 o 
   6   1   7     1765.48     1639.70     78.16 o 
   7   1   7     2125.69     2107.08     96.32 o 
   8   1   7       22.43       15.70     41.69 o 
   9   1   7      325.57      340.48     56.58 o 
  10   1   7      844.57      804.03     86.92 o 
  11   1   7     1098.67      935.26    146.26 o 
 -11   2   7       28.71       28.29    144.91 o 
 -10   2   7       97.92      104.24     64.91 o 
  -9   2   7      619.34      528.72     92.27 o 
  -8   2   7       39.93       84.09     49.18 o 
  -7   2   7      220.02      295.46     68.83 o 
  -6   2   7      985.17     1114.33     87.25 o 
  -5   2   7     3738.40     3663.81    126.33 o 
  -4   2   7    12503.71    13046.30    272.12 o 
  -3   2   7    17172.85    17569.02    292.82 o 
  -2   2   7    29004.09    30387.34    316.71 o 
  -1   2   7    31454.25    32433.98    319.68 o 
   0   2   7    18123.27    18003.72    232.20 o 
   1   2   7    15440.24    14920.76    166.12 o 
   2   2   7    17866.28    17785.08    205.26 o 
   3   2   7    20894.45    20794.69    348.27 o 
   4   2   7    23245.78    20953.03    883.52 o 
   5   2   7    17567.05    16815.71    223.99 o 
   6   2   7    11193.01    11128.56    195.14 o 
   7   2   7    20065.10    18857.44    337.16 o 
   8   2   7    10030.54     9346.95    254.64 o 
   9   2   7     6704.60     6504.82    291.69 o 
  10   2   7     7167.03     7237.43    386.81 o 
  11   2   7     5683.45     5904.11    365.83 o 
 -10   3   7     2489.53     2727.33    224.10 o 
  -9   3   7     6297.70     6289.12    311.54 o 
  -8   3   7     6633.50     6395.30    297.40 o 
  -7   3   7     3511.02     3879.41    215.74 o 
  -6   3   7     3724.69     4029.53    204.67 o 
  -5   3   7     8079.69     7950.76    305.15 o 
  -4   3   7     7986.22     8431.73    170.30 o 
  -3   3   7     6635.55     6558.39    153.60 o 
  -2   3   7    10751.85    11110.52    166.42 o 
  -1   3   7     1766.69     1813.29     60.40 o 
   0   3   7     8637.52     8647.59    130.36 o 
   1   3   7     8484.02     8712.20    121.68 o 
   2   3   7     7357.24     7090.67    121.89 o 
   3   3   7     7012.00     6259.65    166.32 o 
   4   3   7     1671.65     1511.36    112.99 o 
   5   3   7     2434.82     2310.74    100.75 o 
   6   3   7      105.51      111.79     30.40 o 
   7   3   7      505.93      470.06     35.96 o 
   8   3   7      526.48      496.57     60.91 o 
   9   3   7      534.01      512.71    109.37 o 
  10   3   7       33.71       69.65     74.70 o 
 -10   4   7       56.65      -69.96     75.93 o 
  -9   4   7      127.45       35.56    144.13 o 
  -8   4   7      465.53      744.42     91.55 o 
  -7   4   7     2013.13     2269.88    226.03 o 
  -6   4   7     1997.80     2185.43    130.12 o 
  -5   4   7     8771.30     9837.68    440.77 o 
  -4   4   7     9909.67     9937.79    252.24 o 
  -3   4   7    11013.50    11333.41    218.22 o 
  -2   4   7    14772.86    14730.94    232.98 o 
  -1   4   7    17407.09    17567.03    279.47 o 
   0   4   7    15585.84    15190.72    216.34 o 
   1   4   7    18719.17    18664.46    227.57 o 
   2   4   7    25865.94    24378.89    442.49 o 
   3   4   7    33944.20    32905.12    678.65 o 
   4   4   7    33992.32    32504.47    556.38 o 
   5   4   7    20293.29    19772.83    765.71 o 
   6   4   7    16092.13    15633.98    347.97 o 
   7   4   7    27172.18    27579.46    747.92 o 
   8   4   7    19477.44    19275.79    643.74 o 
   9   4   7    15942.39    16922.44    952.83 o 
  10   4   7    16833.56    18017.00    671.70 o 
  -9   5   7      449.24      571.37    136.93 o 
  -8   5   7     1125.91     1102.68    164.15 o 
  -7   5   7     1353.93     1213.23    104.29 o 
  -6   5   7     2638.51     2693.97    148.06 o 
  -5   5   7     1210.12     1211.99     99.17 o 
  -4   5   7     2448.66     2538.50    133.01 o 
  -3   5   7     1658.47     1822.78     96.01 o 
  -2   5   7      364.94      427.27     61.16 o 
  -1   5   7     1384.43     1350.38     78.16 o 
   0   5   7      923.91     1032.42     53.16 o 
   1   5   7       67.99       88.21     20.61 o 
   2   5   7     1699.16     1514.77     92.09 o 
   3   5   7     1081.09      934.96     70.26 o 
   4   5   7     1916.30     1987.70    124.90 o 
   5   5   7      933.00     1068.68    155.09 o 
   6   5   7      133.83      144.74     79.75 o 
   7   5   7      268.37      201.04    137.41 o 
   8   5   7       43.21      -47.55     87.18 o 
   9   5   7       30.21       24.79     90.99 o 
  -8   6   7      977.40      914.53    185.95 o 
  -7   6   7     1060.28     1294.86    176.04 o 
  -6   6   7      554.23      720.10    220.08 o 
  -5   6   7     5126.41     5442.75    209.03 o 
  -4   6   7     6672.71     6872.36    248.46 o 
  -3   6   7     8798.32     8802.91    227.64 o 
  -2   6   7    12430.03    12116.96    266.65 o 
  -1   6   7    14131.77    14036.90    252.31 o 
   0   6   7    14375.84    14414.30    274.48 o 
   1   6   7    10211.80     9849.62    176.41 o 
   2   6   7    16561.84    15655.55    459.51 o 
   3   6   7    17893.21    18083.64    374.34 o 
   4   6   7    22401.29    21915.33    628.15 o 
   5   6   7    10315.00    10554.66    444.36 o 
   6   6   7    12780.43    13938.40    537.98 o 
   7   6   7    12976.26    14339.91   1042.51 o 
   8   6   7    10440.14    11366.98    530.37 o 
  -7   7   7     8103.85     8294.61    438.23 o 
  -6   7   7     7240.21     7265.06    387.67 o 
  -5   7   7     6312.38     6235.76    337.43 o 
  -4   7   7     8096.23     8210.13    297.44 o 
  -3   7   7     9859.71     9296.18    245.93 o 
  -2   7   7     6975.65     6983.46    211.88 o 
  -1   7   7     8304.92     7921.34    219.89 o 
   0   7   7     9969.29     9723.98    263.11 o 
   1   7   7     3464.80     3394.83    168.53 o 
   2   7   7     4973.60     4928.04    205.00 o 
   3   7   7     3784.28     3786.52    176.05 o 
   4   7   7     1472.45     1915.92    300.46 o 
   5   7   7     3797.34     3552.64    470.11 o 
   6   7   7      140.16      182.64     90.24 o 
  -5   8   7       18.77       32.91     70.76 o 
  -4   8   7       35.21       95.42     69.91 o 
  -3   8   7       52.10      102.72     62.28 o 
  -2   8   7      261.20      281.63     74.89 o 
  -1   8   7     1068.96      931.23    100.62 o 
   0   8   7     1467.96     1486.08    125.83 o 
   1   8   7      558.91      469.36     72.25 o 
   2   8   7     1270.28     1010.93    147.87 o 
   3   8   7      855.59      857.36    212.33 o 
   4   8   7     1451.96     1332.65    171.29 o 
 -11   0   8     1765.19     2016.86    280.91 o 
 -10   0   8     5245.67     5264.40    423.69 o 
  -9   0   8     1444.93     1269.59    207.67 o 
  -8   0   8     5282.11     4581.34    359.72 o 
  -7   0   8    10376.92    10211.64    503.94 o 
  -6   0   8    12517.75    12438.05    516.34 o 
  -5   0   8    21665.00    21242.03   1140.01 o 
  -4   0   8    46218.53    48320.41    757.76 o 
  -3   0   8    87225.63    89669.96   1607.08 o 
  -2   0   8   106287.95   108558.34   1833.35 o 
  -1   0   8    65042.11    65156.03    825.17 o 
   0   0   8    78621.40    76833.55   1860.17 o 
   1   0   8    82783.09    82486.23    683.19 o 
   2   0   8   110946.80   110753.23    894.33 o 
   3   0   8    56152.61    54411.00    514.34 o 
   4   0   8    41158.11    38874.63    508.73 o 
   5   0   8    49242.84    48814.66    967.93 o 
   6   0   8    37913.22    37491.72    576.91 o 
   7   0   8    25248.43    24568.52    569.77 o 
   8   0   8    27149.50    26005.44    722.59 o 
   9   0   8    26559.05    26181.38   1206.98 o 
  10   0   8    14078.21    13785.13    859.05 o 
  11   0   8    11437.47    10590.15    600.32 o 
 -11   1   8     4051.81     4175.13    281.38 o 
 -10   1   8     5088.05     5001.39    299.62 o 
  -9   1   8     4942.63     4954.07    278.91 o 
  -8   1   8     4733.06     4490.75    251.80 o 
  -7   1   8     2439.84     2165.40    166.62 o 
  -6   1   8     1478.19     1462.64    114.48 o 
  -5   1   8      874.32      975.15     77.82 o 
  -4   1   8     1144.51     1191.60     78.19 o 
  -3   1   8      355.05      370.89     41.83 o 
  -2   1   8     2389.34     2696.33    121.35 o 
  -1   1   8      773.45      814.76     50.40 o 
   0   1   8     1548.21     1678.64     58.65 o 
   1   1   8      456.97      479.59     25.42 o 
   2   1   8      384.57      480.50     22.66 o 
   3   1   8      792.47      918.85     35.92 o 
   4   1   8      503.48      523.35     32.64 o 
   5   1   8        9.73       24.09     22.62 o 
   6   1   8       11.56       36.48     23.41 o 
   7   1   8       11.27       -7.54     32.04 o 
   8   1   8      154.59      109.70     36.50 o 
   9   1   8      747.27      635.29     80.75 o 
  10   1   8      575.85      543.67     83.96 o 
  11   1   8      440.05      404.83    114.08 o 
 -11   2   8      949.50     1007.28    146.18 o 
 -10   2   8     1502.37     1367.97    158.60 o 
  -9   2   8     2179.36     2301.83    280.44 o 
  -8   2   8     5178.18     5069.73    268.02 o 
  -7   2   8    10115.59     9751.27    349.83 o 
  -6   2   8     9986.02    10167.88    392.33 o 
  -5   2   8     7392.73     7547.11    359.22 o 
  -4   2   8    13270.05    13576.33    395.52 o 
  -3   2   8    18581.10    18404.11    280.62 o 
  -2   2   8    18376.95    18335.94    234.71 o 
  -1   2   8    12398.68    12230.75    176.34 o 
   0   2   8    21727.88    22220.12    275.51 o 
   1   2   8    31812.59    31808.75    271.96 o 
   2   2   8    51589.86    52778.20    459.57 o 
   3   2   8    24107.79    23371.56    344.31 o 
   4   2   8    14665.37    14110.59    252.25 o 
   5   2   8    19538.04    18487.54    245.11 o 
   6   2   8    11051.95    10596.54    190.46 o 
   7   2   8     9166.48     9032.06    191.57 o 
   8   2   8    12585.87    11991.70    273.20 o 
   9   2   8    11568.87    11231.60    388.07 o 
  10   2   8     6900.78     7105.36    383.42 o 
 -10   3   8    12969.28    13553.45    487.16 o 
  -9   3   8    10777.29    11504.82    433.91 o 
  -8   3   8    10966.96    11245.25    402.68 o 
  -7   3   8     9054.86     9416.28    343.24 o 
  -6   3   8    10690.90    10593.53    345.47 o 
  -5   3   8    16021.05    15746.96    409.40 o 
  -4   3   8    20003.42    19821.93    297.44 o 
  -3   3   8    15132.00    15406.85    299.32 o 
  -2   3   8    15021.12    15864.72    227.79 o 
  -1   3   8    12159.27    12874.59    195.60 o 
   0   3   8     4748.97     4856.01    112.16 o 
   1   3   8     4600.79     4720.94    108.34 o 
   2   3   8      400.49      355.87     25.79 o 
   3   3   8     2459.02     2507.22    117.15 o 
   4   3   8       41.30       71.72     14.00 o 
   5   3   8      269.47      295.30     30.74 o 
   6   3   8       23.68       55.68     11.99 o 
   7   3   8      912.94      935.70     60.16 o 
   8   3   8     2197.01     2215.04    387.31 o 
   9   3   8     4562.20     4695.77    314.33 o 
  10   3   8     2422.05     2520.00    241.42 o 
 -10   4   8        3.55      240.18    118.67 o 
  -9   4   8      203.09      222.94    139.62 o 
  -8   4   8        7.86      102.24     52.38 o 
  -7   4   8      308.51      334.12     87.36 o 
  -6   4   8       66.37       51.21     42.23 o 
  -5   4   8       65.24       27.89     47.55 o 
  -4   4   8      827.45      840.02     87.62 o 
  -3   4   8      997.75     1051.79     64.29 o 
  -2   4   8      899.49      844.70     62.85 o 
  -1   4   8      500.78      526.24     38.68 o 
   0   4   8      150.63      152.30     22.09 o 
   1   4   8     1459.83     1517.08     55.00 o 
   2   4   8     1101.60     1153.19     41.98 o 
   3   4   8      770.74      822.24    102.17 o 
   4   4   8      348.82      419.85    117.73 o 
   5   4   8     2754.99     2901.00    210.92 o 
   6   4   8      124.62      264.48     83.33 o 
   7   4   8      957.53     1007.69    146.27 o 
   8   4   8     1193.48     1102.18    167.27 o 
   9   4   8      108.84      124.26     79.25 o 
  -9   5   8    10795.96    12020.14    843.78 o 
  -8   5   8    11535.15    12227.07   1464.25 o 
  -7   5   8     8690.77     9447.57    302.62 o 
  -6   5   8     9506.57     9984.57    298.53 o 
  -5   5   8    11846.04    12916.93    464.39 o 
  -4   5   8    13639.85    14146.28    334.89 o 
  -3   5   8    10109.55    10224.06    238.66 o 
  -2   5   8     7266.12     7542.27    196.36 o 
  -1   5   8    11380.18    12114.85    243.62 o 
   0   5   8     3219.49     3118.42     93.14 o 
   1   5   8     4586.97     4576.63    174.79 o 
   2   5   8     1644.47     1505.22    106.69 o 
   3   5   8      206.10      213.67     36.08 o 
   4   5   8        1.13        9.85     49.52 o 
   5   5   8     1432.28     1348.43    152.99 o 
   6   5   8       73.99       31.90     86.32 o 
   7   5   8     1403.24     1747.93    193.08 o 
   8   5   8     1700.80     1771.26    206.87 o 
   9   5   8     2539.19     2514.69    252.37 o 
  -8   6   8     1958.92     2319.96    238.68 o 
  -7   6   8     1223.23     1176.89    165.83 o 
  -6   6   8     3503.12     3430.66    414.27 o 
  -5   6   8     3023.98     3224.35    208.55 o 
  -4   6   8     1644.22     1560.84    102.08 o 
  -3   6   8     3751.38     3688.17    148.63 o 
  -2   6   8     3668.23     3771.79    140.69 o 
  -1   6   8     6003.39     6128.01    183.46 o 
   0   6   8    10235.54    10648.87    228.81 o 
   1   6   8     8018.78     7853.08    156.36 o 
   2   6   8    12523.91    12426.73    303.09 o 
   3   6   8     8758.26     8727.55    242.93 o 
   4   6   8     6679.24     6718.72    341.11 o 
   5   6   8     4094.82     4847.28    306.33 o 
   6   6   8     6743.83     6838.83    376.59 o 
   7   6   8     3181.69     3633.02    289.33 o 
   8   6   8     2862.13     3071.40    273.23 o 
  -7   7   8     2778.64     3070.33    292.78 o 
  -6   7   8     2813.78     2635.60    237.29 o 
  -5   7   8     2058.89     1956.37    194.48 o 
  -4   7   8     3704.41     3485.58    195.21 o 
  -3   7   8      867.62      857.29     78.98 o 
  -2   7   8     1347.60     1250.53     92.07 o 
  -1   7   8     1229.06     1145.79     84.97 o 
   0   7   8      777.81      800.06     83.37 o 
   1   7   8      729.29      765.32     84.91 o 
   2   7   8      744.36      705.15    103.03 o 
   3   7   8      128.18      207.01     67.74 o 
   4   7   8        1.34       23.15     94.27 o 
   5   7   8       85.43       90.65    115.47 o 
   6   7   8       26.54       41.81     85.72 o 
  -4   8   8     9414.96     9038.87    328.63 o 
  -3   8   8    18150.12    17367.90    448.79 o 
  -2   8   8    13957.64    13382.66    372.83 o 
  -1   8   8    15092.60    14877.02    394.52 o 
   0   8   8    15634.44    15543.14    404.58 o 
   1   8   8    17636.30    17530.12    566.25 o 
   2   8   8    16831.86    16727.97   1107.15 o 
   3   8   8    18483.12    18171.69    612.44 o 
   4   8   8    11973.01    12197.71    511.07 o 
 -11   1   9     9049.24     8188.36    398.61 o 
 -10   1   9    12634.42    13021.92    485.73 o 
  -9   1   9    12308.17    11816.85    442.03 o 
  -8   1   9     5714.76     5369.66    277.07 o 
  -7   1   9     8105.47     8165.84    319.19 o 
  -6   1   9    10143.89     9812.94    326.65 o 
  -5   1   9     6632.92     6363.31    198.87 o 
  -4   1   9     3566.44     3359.26    133.33 o 
  -3   1   9     4068.40     4294.31    182.52 o 
  -2   1   9      251.23      343.24     85.84 o 
  -1   1   9      255.90      307.98     28.90 o 
   0   1   9      113.17      157.68     18.93 o 
   1   1   9      520.93      556.79     31.79 o 
   2   1   9      669.75      880.62     31.35 o 
   3   1   9     3782.74     3799.04     87.53 o 
   4   1   9     1080.54     1026.72     41.49 o 
   5   1   9     2501.50     2482.23     90.56 o 
   6   1   9     7561.59     7283.08    166.78 o 
   7   1   9    16249.95    15904.74    318.95 o 
   8   1   9    14271.08    13553.31    302.85 o 
   9   1   9     8882.44     8677.57    253.96 o 
  10   1   9     8387.26     7901.60    342.02 o 
 -11   2   9     2208.76     2356.95    218.15 o 
 -10   2   9     1673.51     1973.15    275.04 o 
  -9   2   9     5031.36     4675.24    276.64 o 
  -8   2   9     6038.56     6065.67    293.61 o 
  -7   2   9    10336.38     9924.63    354.80 o 
  -6   2   9    19668.57    20353.39    614.34 o 
  -5   2   9    22170.40    22895.00    537.99 o 
  -4   2   9    28609.49    29635.62    463.56 o 
  -3   2   9    31826.42    32315.92    470.96 o 
  -2   2   9    19423.45    19526.90    250.52 o 
  -1   2   9    24006.54    24976.46    283.31 o 
   0   2   9    17826.48    18446.20    252.72 o 
   1   2   9    32167.77    33446.47    350.45 o 
   2   2   9    20471.45    20919.49    262.18 o 
   3   2   9    24089.72    24003.30    247.33 o 
   4   2   9    17427.37    16917.64    237.67 o 
   5   2   9    15047.94    13012.64    615.52 o 
   6   2   9    12970.68    12692.62    207.92 o 
   7   2   9    10202.29     9934.69    200.89 o 
   8   2   9    10801.74    10390.89    248.82 o 
   9   2   9     5912.40     5706.57    231.00 o 
  10   2   9     3724.72     3270.96    271.82 o 
 -10   3   9     1678.00     1420.13    166.10 o 
  -9   3   9     1168.71     1024.85    134.56 o 
  -8   3   9      473.34      477.13    107.86 o 
  -7   3   9     1224.29     1394.73    168.04 o 
  -6   3   9     2000.76     2108.39    117.75 o 
  -5   3   9     1289.10     1396.32    173.30 o 
  -4   3   9     1952.61     2014.98    134.75 o 
  -3   3   9     1511.09     1679.55     97.00 o 
  -2   3   9      362.59      139.74    120.50 o 
  -1   3   9      100.09       67.31     33.20 o 
   0   3   9      716.09      936.04     46.81 o 
   1   3   9      147.87      158.39     20.75 o 
   2   3   9     3567.23     3720.23    120.51 o 
   3   3   9     2515.87     2499.15     76.12 o 
   4   3   9     2650.38     2587.09     88.33 o 
   5   3   9      598.40      592.59     41.45 o 
   6   3   9      628.67      720.51     62.20 o 
   7   3   9     1262.73     1173.59    100.77 o 
   8   3   9      706.37      520.47    111.15 o 
   9   3   9      585.95      853.53    145.56 o 
  10   3   9     1570.23     1728.46    203.64 o 
 -10   4   9     6162.99     6827.74    795.52 o 
  -9   4   9     8860.52     9026.93    386.43 o 
  -8   4   9    10292.79    10743.69    401.76 o 
  -7   4   9    13981.70    14747.85    450.03 o 
  -6   4   9    22086.79    22205.56    420.40 o 
  -5   4   9    26518.05    26875.43    594.35 o 
  -4   4   9    36499.87    36982.12    693.59 o 
  -3   4   9    36256.77    36876.91    438.54 o 
  -2   4   9    34580.59    34644.62    452.71 o 
  -1   4   9    36576.82    36304.32    389.79 o 
   0   4   9    29396.19    28744.59    331.16 o 
   1   4   9    45703.94    45747.42    453.82 o 
   2   4   9    28663.48    27368.13    278.77 o 
   3   4   9    34086.27    32441.63    689.51 o 
   4   4   9    25359.29    24598.92    613.57 o 
   5   4   9    19492.98    19114.22    559.37 o 
   6   4   9    20152.30    20819.61    617.41 o 
   7   4   9    15315.27    15462.11    929.42 o 
   8   4   9    11203.97    11585.15   1091.49 o 
   9   4   9     7209.05     6925.28    403.69 o 
  -9   5   9      176.54      338.96    126.03 o 
  -8   5   9      267.02      249.94     95.83 o 
  -7   5   9      169.02      181.89     60.36 o 
  -6   5   9      330.16      414.11     74.61 o 
  -5   5   9      195.28      269.58     55.59 o 
  -4   5   9      411.16      510.44     69.32 o 
  -3   5   9       39.68       39.26     35.03 o 
  -2   5   9      336.60      352.36     38.19 o 
  -1   5   9        5.49       36.41     25.06 o 
   0   5   9      613.86      733.24     51.40 o 
   1   5   9      168.30      162.10     23.96 o 
   2   5   9      113.46      133.01     16.81 o 
   3   5   9       61.49       30.87     53.65 o 
   4   5   9      213.07      132.43     55.09 o 
   5   5   9       15.03      -31.69     58.85 o 
   6   5   9      452.47      438.30    104.59 o 
   7   5   9       58.25      182.69     86.19 o 
   8   5   9      245.60      204.24    133.67 o 
   9   5   9      271.61      209.41    105.10 o 
  -8   6   9     6531.40     7127.46    415.51 o 
  -7   6   9     6636.44     7751.88    600.33 o 
  -6   6   9    10454.55    11017.67    467.37 o 
  -5   6   9    13201.40    13974.15    364.19 o 
  -4   6   9    18755.05    18870.82    364.48 o 
  -3   6   9    15906.42    15593.04    320.10 o 
  -2   6   9    20187.52    20277.92    386.24 o 
  -1   6   9    21645.08    21037.72    363.85 o 
   0   6   9    22991.43    22983.17    331.16 o 
   1   6   9    21494.21    21113.92    281.23 o 
   2   6   9    20940.28    20559.30    402.32 o 
   3   6   9    17681.88    17401.79    350.64 o 
   4   6   9    12131.65    12975.86    483.74 o 
   5   6   9     6566.63     6986.96    369.33 o 
   6   6   9    13028.92    14107.77    551.09 o 
   7   6   9     9917.66     9856.69    475.53 o 
  -6   7   9     3155.25     2859.50    244.53 o 
  -5   7   9     2583.54     2637.08    226.01 o 
  -4   7   9     3081.53     3075.15    184.02 o 
  -3   7   9      319.81      399.66     72.31 o 
  -2   7   9     1047.30      976.07     84.22 o 
  -1   7   9        8.99       77.23     36.19 o 
   0   7   9       26.74       47.24     32.49 o 
   1   7   9       45.14       33.46     40.00 o 
   2   7   9       87.56       75.41     44.89 o 
   3   7   9      412.49      434.07    104.19 o 
   4   7   9     2078.88     1926.37    221.88 o 
   5   7   9      882.21     1075.04    160.40 o 
   6   7   9     4516.02     4483.52    323.96 o 
  -4   8   9     1470.30     1321.70    166.02 o 
  -3   8   9     1254.97     1150.44    119.96 o 
  -2   8   9      685.39      870.27    192.28 o 
  -1   8   9     1377.23     1302.13    118.81 o 
   0   8   9     1444.66     1407.63    180.88 o 
   1   8   9      326.62      663.08    127.60 o 
   2   8   9     1890.37     2149.87    205.69 o 
   3   8   9     1740.32     1955.77    202.26 o 
   4   8   9      257.99      257.03    166.41 o 
 -11   0  10    11209.50    11234.24    671.23 o 
 -10   0  10    14983.66    14168.12    729.32 o 
  -9   0  10    24712.38    22351.23    891.84 o 
  -8   0  10    40082.14    39323.03   1173.67 o 
  -7   0  10    40330.54    39915.62   1117.72 o 
  -6   0  10    35184.29    33206.83    941.45 o 
  -5   0  10    48030.31    49746.96    995.51 o 
  -4   0  10    50030.09    50271.66   1112.87 o 
  -3   0  10    39146.59    40101.03    918.03 o 
  -2   0  10    48957.79    49390.40   1030.36 o 
  -1   0  10    52222.02    51663.23    720.42 o 
   0   0  10   113908.08   115960.13   1931.50 o 
   1   0  10    87566.38    90703.92    767.01 o 
   2   0  10    54885.10    56102.52    525.77 o 
   3   0  10    25335.02    24297.20    300.51 o 
   4   0  10    23454.33    23806.14    372.29 o 
   5   0  10    12944.22    12841.93    281.46 o 
   6   0  10    11444.30    11242.27    284.77 o 
   7   0  10    19637.42    19187.09    491.33 o 
   8   0  10     9009.96     8471.59    336.23 o 
   9   0  10     5981.16     5464.33    288.80 o 
  10   0  10     7556.32     7037.79    468.84 o 
 -11   1  10      669.13      609.36    109.77 o 
 -10   1  10      369.03      314.50     92.19 o 
  -9   1  10       34.69      -15.18    169.65 o 
  -8   1  10       62.07        3.86     52.52 o 
  -7   1  10      425.09      338.65     71.61 o 
  -6   1  10      915.19      851.89     99.07 o 
  -5   1  10      881.34      862.66     77.10 o 
  -4   1  10     1138.41     1140.52     79.24 o 
  -3   1  10      190.03      225.52     42.62 o 
  -2   1  10      984.47     1183.52     87.81 o 
  -1   1  10      714.07      818.34     56.00 o 
   0   1  10      788.84      924.02     38.80 o 
   1   1  10       78.88      123.30     20.51 o 
   2   1  10      535.29      505.88     30.98 o 
   3   1  10      243.80      211.64     17.48 o 
   4   1  10     2717.14     2665.58     67.72 o 
   5   1  10     4095.53     4090.88    109.52 o 
   6   1  10     5387.64     5368.51    141.16 o 
   7   1  10     5376.20     5314.76    154.65 o 
   8   1  10     3988.30     3818.70    155.36 o 
   9   1  10     2004.63     2050.13    146.04 o 
  10   1  10     1579.17     1316.01    126.09 o 
 -11   2  10     7652.67     7381.93    384.62 o 
 -10   2  10     4825.70     4902.37    301.01 o 
  -9   2  10     7583.70     7495.64    354.37 o 
  -8   2  10    11489.78    12231.00    428.63 o 
  -7   2  10    11131.89    10949.32    438.29 o 
  -6   2  10    13037.55    13075.70    394.27 o 
  -5   2  10    28333.99    28318.90    582.51 o 
  -4   2  10    29977.58    30159.39    486.37 o 
  -3   2  10    35059.42    34547.77    607.30 o 
  -2   2  10    27471.78    27228.23    852.93 o 
  -1   2  10    21234.91    21261.38    254.50 o 
   0   2  10    36876.27    38001.46    384.96 o 
   1   2  10    25947.70    25851.66    271.93 o 
   2   2  10    18144.56    18042.91    221.53 o 
   3   2  10    10110.60     9751.46    209.65 o 
   4   2  10    15176.76    15327.17    273.53 o 
   5   2  10     9039.60     8817.93    320.40 o 
   6   2  10     7993.49     7845.72    180.30 o 
   7   2  10     8049.30     7737.98    171.30 o 
   8   2  10     2813.96     2652.10    151.19 o 
   9   2  10      792.45      678.08     84.42 o 
  10   2  10     1318.13     1121.99    159.29 o 
 -10   3  10     3579.29     3758.55    259.95 o 
  -9   3  10      941.87     1076.27    217.65 o 
  -8   3  10      321.50      247.06     74.77 o 
  -7   3  10      340.06      352.58     77.72 o 
  -6   3  10      105.45      184.98     63.40 o 
  -5   3  10      110.48      181.28     42.27 o 
  -4   3  10      228.94      226.64     54.08 o 
  -3   3  10       91.46      106.39     34.53 o 
  -2   3  10      112.31      124.12     56.13 o 
  -1   3  10     4142.70     4537.30    203.04 o 
   0   3  10     1555.00     1521.72     60.80 o 
   1   3  10     8121.02     8187.06    136.87 o 
   2   3  10    13556.02    13158.37    196.09 o 
   3   3  10    12967.92    13109.08    195.09 o 
   4   3  10    14225.43    13742.94    268.30 o 
   5   3  10    13390.65    13149.07    289.80 o 
   6   3  10    11084.56    11125.16    211.79 o 
   7   3  10    10882.02    11102.76    274.10 o 
   8   3  10    10724.61    10722.04   1072.35 o 
   9   3  10     7668.23     8254.06    423.59 o 
  10   3  10     8522.17     8373.54    447.12 o 
 -10   4  10       50.24      169.33    109.32 o 
  -9   4  10      273.30      232.89     83.20 o 
  -8   4  10      529.70      589.55    132.10 o 
  -7   4  10      160.64      164.56     59.95 o 
  -6   4  10      435.64      509.02    109.74 o 
  -5   4  10     2397.08     2465.44    129.62 o 
  -4   4  10      258.14      314.25    119.00 o 
  -3   4  10     2280.18     2278.71    124.16 o 
  -2   4  10      432.65      452.62     51.03 o 
  -1   4  10      154.75       77.35     46.36 o 
   0   4  10      112.55      126.10     22.72 o 
   1   4  10     1548.47     1718.58     65.60 o 
   2   4  10       48.87       63.19     25.64 o 
   3   4  10       13.92       45.93     13.07 o 
   4   4  10      484.77      609.07    236.80 o 
   5   4  10      129.77      282.80     81.54 o 
   6   4  10      329.99      297.95     87.47 o 
   7   4  10      272.84      295.68     83.99 o 
   8   4  10       95.67       57.32     80.84 o 
   9   4  10       22.19      -19.05     91.32 o 
  -9   5  10     1731.53     2073.96    470.03 o 
  -8   5  10     1083.66     1252.79    187.61 o 
  -7   5  10      835.12      824.89     96.76 o 
  -6   5  10     1066.21     1018.30    102.36 o 
  -5   5  10     1454.32     1444.00    112.96 o 
  -4   5  10      398.12      426.26     63.03 o 
  -3   5  10       59.00       86.29     29.91 o 
  -2   5  10     1152.57     1133.65     71.33 o 
  -1   5  10     1811.68     1877.75     97.48 o 
   0   5  10     3505.17     3505.59    109.88 o 
   1   5  10     7740.68     7638.31    177.76 o 
   2   5  10     6368.09     6330.75    116.08 o 
   3   5  10    10204.82    10231.75    505.97 o 
   4   5  10     9546.71     9487.81    390.80 o 
   5   5  10    10288.35    10704.71    437.16 o 
   6   5  10     9983.66    11147.69    468.54 o 
   7   5  10    10614.65    11246.34    492.44 o 
   8   5  10    13709.75    14138.63    578.36 o 
  -8   6  10     3739.59     4436.43    762.15 o 
  -7   6  10     5505.50     5801.73    357.81 o 
  -6   6  10     5144.03     5116.57    465.87 o 
  -5   6  10     4851.34     5288.94    223.27 o 
  -4   6  10     9056.65     8946.18    282.54 o 
  -3   6  10     8085.73     8329.03    232.26 o 
  -2   6  10     7277.28     7294.01    213.13 o 
  -1   6  10     9580.83     9400.40    235.98 o 
   0   6  10    11688.59    11578.04    238.78 o 
   1   6  10     3382.92     3338.18    121.52 o 
   2   6  10     6321.74     6264.09    204.61 o 
   3   6  10     4566.41     4309.75    153.34 o 
   4   6  10     1860.62     2118.44    195.12 o 
   5   6  10     2579.87     3019.19    240.77 o 
   6   6  10     1881.27     2114.52    216.61 o 
   7   6  10     1263.54     1474.03    195.18 o 
  -6   7  10      598.70      621.61    118.18 o 
  -5   7  10      415.18      636.07    121.91 o 
  -4   7  10        3.31       88.83     54.39 o 
  -3   7  10      860.73      774.65     78.46 o 
  -2   7  10       14.53       77.93     39.99 o 
  -1   7  10      129.43      197.25     47.11 o 
   0   7  10      443.96      512.64     80.29 o 
   1   7  10      835.02      699.19     82.42 o 
   2   7  10      486.96      474.97    117.84 o 
   3   7  10      927.61      807.93    130.25 o 
   4   7  10     3497.41     3568.83    267.32 o 
   5   7  10     2461.40     2836.96    252.74 o 
   6   7  10     3783.90     3979.31    581.37 o 
  -4   8  10    13332.72    13566.91    412.09 o 
  -3   8  10    17765.02    18068.01    485.55 o 
  -2   8  10    11716.55    11035.32    439.64 o 
  -1   8  10    18253.13    17899.11    443.80 o 
   0   8  10    17908.13    17936.40    577.56 o 
   1   8  10    14873.20    14236.70    565.81 o 
   2   8  10    12699.93    12669.47    501.89 o 
   3   8  10    10413.87     9838.15    453.15 o 
 -11   1  11      688.55      472.23    203.93 o 
 -10   1  11      106.22       63.79     94.24 o 
  -9   1  11      152.54      102.32     58.38 o 
  -8   1  11      155.33      159.86     64.34 o 
  -7   1  11       34.55      112.71     54.03 o 
  -6   1  11      586.93      642.16    104.46 o 
  -5   1  11     1703.42     1818.63    136.15 o 
  -4   1  11     2392.79     2552.10    122.30 o 
  -3   1  11     9383.60     9541.09    302.46 o 
  -2   1  11    21049.11    23472.82    435.02 o 
  -1   1  11     3925.44     3709.47    126.70 o 
   0   1  11    13627.35    13724.79    171.48 o 
   1   1  11    18608.19    18086.58    198.23 o 
   2   1  11    34516.53    35306.78    293.33 o 
   3   1  11    25616.40    25254.53    236.98 o 
   4   1  11    22099.95    21527.99    225.09 o 
   5   1  11    31367.92    31827.81    364.55 o 
   6   1  11    35652.16    35075.76    412.78 o 
   7   1  11    23777.32    23094.55    377.87 o 
   8   1  11    15412.79    14691.02    314.12 o 
   9   1  11    15430.31    13406.91    487.89 o 
  10   1  11    11165.10    10972.15    493.35 o 
 -10   2  11     8485.06     8841.92    410.92 o 
  -9   2  11    11037.09    10845.91    434.62 o 
  -8   2  11    12703.00    12814.84    446.55 o 
  -7   2  11    14173.73    14286.38    446.04 o 
  -6   2  11    15067.08    15449.46    624.14 o 
  -5   2  11    24084.48    24173.53    539.28 o 
  -4   2  11    11168.75    11558.62    334.79 o 
  -3   2  11    14137.42    14287.58    361.12 o 
  -2   2  11    16774.12    16928.52    384.27 o 
  -1   2  11    19844.64    20189.95    389.52 o 
   0   2  11    13085.88    12963.95    206.74 o 
   1   2  11    13502.44    13326.59    180.56 o 
   2   2  11     9608.44     9545.77    180.84 o 
   3   2  11     6733.97     6817.85    141.37 o 
   4   2  11     5823.76     6008.74    150.86 o 
   5   2  11     4040.60     3783.62    126.71 o 
   6   2  11     4259.17     4354.79    146.39 o 
   7   2  11     1248.49     1183.42     61.09 o 
   8   2  11      607.68      509.03     74.44 o 
   9   2  11      214.77      227.21     96.47 o 
  10   2  11       91.19      226.87     94.31 o 
 -10   3  11      115.52      162.76     93.16 o 
  -9   3  11       12.67      -63.93     72.09 o 
  -8   3  11        4.66       52.36     87.85 o 
  -7   3  11      187.45      194.44     65.77 o 
  -6   3  11      683.59      624.64     94.34 o 
  -5   3  11     4564.79     4689.87    228.09 o 
  -4   3  11     1075.00     1106.31     84.27 o 
  -3   3  11     7556.15     7565.95    222.30 o 
  -2   3  11     3943.75     4118.07    321.22 o 
  -1   3  11     5223.02     5426.19    230.00 o 
   0   3  11     3667.16     3470.09    102.32 o 
   1   3  11     4684.40     4770.67     92.71 o 
   2   3  11    11071.00    11470.15    188.83 o 
   3   3  11     3517.96     3620.68    108.45 o 
   4   3  11     3313.98     3468.37    140.90 o 
   5   3  11     5554.58     5223.01    181.21 o 
   6   3  11     7757.11     8009.84    182.05 o 
   7   3  11     6719.27     6733.41    212.27 o 
   8   3  11     4415.04     4609.23    303.77 o 
   9   3  11     4865.55     4995.64    633.28 o 
  -9   4  11    15092.57    15623.94    760.27 o 
  -8   4  11    18104.51    19131.77    564.59 o 
  -7   4  11    22352.87    23899.00    686.47 o 
  -6   4  11    28958.18    28577.49    656.81 o 
  -5   4  11    38656.82    38936.99    765.66 o 
  -4   4  11    31425.97    30572.25    505.60 o 
  -3   4  11    22470.26    22154.12    400.54 o 
  -2   4  11    28119.30    28414.86    432.04 o 
  -1   4  11    26178.30    25959.44    337.21 o 
   0   4  11    15856.75    15826.21    337.02 o 
   1   4  11    16122.01    15866.81    303.12 o 
   2   4  11    10899.52    11220.41    200.84 o 
   3   4  11     8399.63     8128.57    154.93 o 
   4   4  11     6639.82     6199.75    296.34 o 
   5   4  11     7313.05     7296.59    342.13 o 
   6   4  11     4349.33     4321.57    275.96 o 
   7   4  11     3054.78     3216.03    254.66 o 
   8   4  11      602.75      751.29    134.58 o 
   9   4  11      332.90      199.29    106.09 o 
  -9   5  11      204.10      276.08    108.67 o 
  -8   5  11       67.94      130.21    104.92 o 
  -7   5  11      195.80      206.97     73.56 o 
  -6   5  11      303.36      380.31     65.61 o 
  -5   5  11      299.58      337.87     67.53 o 
  -4   5  11      870.40      949.86    132.57 o 
  -3   5  11     1994.43     2112.19    112.48 o 
  -2   5  11     1955.64     2153.23    111.01 o 
  -1   5  11      647.45      604.81     58.39 o 
   0   5  11     1556.49     1613.72    112.50 o 
   1   5  11      515.90      553.73     42.79 o 
   2   5  11      235.99      270.95     36.97 o 
   3   5  11      987.71     1059.70    126.67 o 
   4   5  11     1793.27     1627.09    271.99 o 
   5   5  11     1807.34     1776.78    178.43 o 
   6   5  11     1683.27     1686.24    205.19 o 
   7   5  11     1242.99     1311.44    172.54 o 
   8   5  11     1542.85     1723.22    298.54 o 
  -7   6  11    14444.29    15876.09    601.50 o 
  -6   6  11    15382.07    15852.03    573.22 o 
  -5   6  11    14615.32    15815.08    584.70 o 
  -4   6  11    19466.04    19143.84    434.95 o 
  -3   6  11     8372.09     8448.55    238.54 o 
  -2   6  11    14674.57    14359.12    379.58 o 
  -1   6  11    12960.52    12849.54    396.51 o 
   0   6  11    13183.33    12652.28    460.14 o 
   1   6  11     8660.52     8686.43    203.17 o 
   2   6  11     7736.94     7203.58    215.94 o 
   3   6  11     4024.82     4082.69    261.93 o 
   4   6  11     3497.21     4092.78    511.11 o 
   5   6  11     4060.73     4422.33    298.85 o 
   6   6  11     1669.89     1681.84    193.70 o 
   7   6  11     1546.27     1379.74    190.79 o 
  -6   7  11      174.10      257.22     95.38 o 
  -5   7  11      892.74      864.93    137.02 o 
  -4   7  11      219.16      268.77     61.02 o 
  -3   7  11     5260.58     5282.51    197.95 o 
  -2   7  11     2975.73     3085.38    176.26 o 
  -1   7  11     3702.30     3739.04    156.46 o 
   0   7  11     5082.72     4977.04    284.60 o 
   1   7  11     3454.17     3446.55    171.90 o 
   2   7  11     5625.84     5259.77    440.91 o 
   3   7  11     5316.67     5774.98    482.85 o 
   4   7  11     6067.51     6312.81    359.28 o 
   5   7  11     9132.18     9686.23    588.33 o 
  -3   8  11      203.12      435.64    103.96 o 
  -2   8  11      791.07      726.35    119.49 o 
  -1   8  11      822.98      908.66    104.38 o 
   0   8  11     1454.08     1314.80    162.22 o 
   1   8  11      305.96      290.72     88.51 o 
   2   8  11      338.95      398.25    149.67 o 
   3   8  11       45.82      223.25     98.31 o 
 -11   0  12    14012.87    13153.30    754.58 o 
 -10   0  12    17919.13    16950.51    824.68 o 
  -9   0  12    18063.28    17425.92    794.40 o 
  -8   0  12    15334.69    14872.74    687.23 o 
  -7   0  12    18409.34    17666.31    706.84 o 
  -6   0  12    38947.53    37330.34   1036.02 o 
  -5   0  12    14737.02    14442.50    559.74 o 
  -4   0  12    33171.75    34150.88   1989.42 o 
  -3   0  12    35057.54    35633.86    886.17 o 
  -2   0  12    22435.21     7107.75  11046.95 o 
  -1   0  12    29307.12    30349.71    948.65 o 
   0   0  12    16908.46    17452.95    320.57 o 
   1   0  12     7214.39     6839.11    139.93 o 
   2   0  12     3285.02     3558.30    121.57 o 
   3   0  12     4281.70     4637.63    159.26 o 
   4   0  12      947.37      952.89     68.33 o 
   5   0  12     3983.63     4037.36    152.19 o 
   6   0  12     1552.82     1790.26    131.06 o 
   7   0  12      219.87      124.01     55.53 o 
   8   0  12      877.25      825.71    106.31 o 
   9   0  12      615.74      564.18    123.94 o 
  10   0  12      157.49      -18.61     81.43 o 
 -10   1  12       80.45       53.90     71.56 o 
  -9   1  12      111.63       79.02     93.76 o 
  -8   1  12      493.31      365.32    104.45 o 
  -7   1  12      536.31      589.46    116.23 o 
  -6   1  12       74.73      141.76     64.08 o 
  -5   1  12     1433.47     1610.84    150.01 o 
  -4   1  12      303.12      344.61     61.32 o 
  -3   1  12     1825.23     2285.73    344.60 o 
  -2   1  12      194.06      288.38     69.06 o 
  -1   1  12     5228.71     5409.20    155.94 o 
   0   1  12     7785.67     7827.50    128.68 o 
   1   1  12    10585.21    10740.78    160.35 o 
   2   1  12    10303.26    10362.31    150.90 o 
   3   1  12     6404.26     6642.71    108.58 o 
   4   1  12     3560.76     3472.78    135.54 o 
   5   1  12     1420.42     1540.60     71.13 o 
   6   1  12      453.47      548.79     53.22 o 
   7   1  12      571.92      552.01     55.00 o 
   8   1  12      644.67      677.89     67.55 o 
   9   1  12     1529.36     1555.35    128.41 o 
  10   1  12     1731.32     1246.30    224.09 o 
 -10   2  12    12168.34    11081.22    467.72 o 
  -9   2  12    14601.19    14426.28    657.57 o 
  -8   2  12    11706.79    11900.78    938.95 o 
  -7   2  12    14487.93    14862.19    462.16 o 
  -6   2  12    21105.31    20679.96    525.98 o 
  -5   2  12     8496.68     8094.56    384.34 o 
  -4   2  12    10341.47    10172.20    256.22 o 
  -3   2  12    14343.38    14203.90    261.87 o 
  -2   2  12     9220.29     9053.41    277.20 o 
  -1   2  12    14629.01    14780.13    265.43 o 
   0   2  12    11313.58    11271.88    210.32 o 
   1   2  12     3655.18     3780.04    118.56 o 
   2   2  12      816.85      875.08     55.56 o 
   3   2  12      380.85      363.57     56.49 o 
   4   2  12       34.63       85.50     25.35 o 
   5   2  12      201.87      190.13     44.55 o 
   6   2  12      771.05      723.47     62.40 o 
   7   2  12      362.54      428.32     70.43 o 
   8   2  12       93.73      107.23     38.09 o 
   9   2  12       32.48       14.17     87.99 o 
  10   2  12       94.66      138.78     74.88 o 
 -10   3  12     1029.25      772.01    156.02 o 
  -9   3  12     1639.05     1683.94    176.92 o 
  -8   3  12     3522.74     3393.60    233.39 o 
  -7   3  12     2997.55     2754.77    198.36 o 
  -6   3  12     2685.38     2916.58    230.44 o 
  -5   3  12     8510.78     8726.22    320.68 o 
  -4   3  12    14271.00    14324.49    448.65 o 
  -3   3  12    15637.08    15630.07    326.15 o 
  -2   3  12    11394.63    11366.82    269.44 o 
  -1   3  12    24418.50    24830.86    361.08 o 
   0   3  12    28166.42    28096.65    347.06 o 
   1   3  12    32534.81    33013.33    321.37 o 
   2   3  12    29584.43    29560.43    381.07 o 
   3   3  12    32639.40    32908.53    452.51 o 
   4   3  12    33909.81    34084.50    611.65 o 
   5   3  12    29078.64    28263.19    569.90 o 
   6   3  12    22122.45    22312.62    410.95 o 
   7   3  12    19852.92    19880.42    399.90 o 
   8   3  12    12854.04    12060.30    540.36 o 
   9   3  12    12892.87    12399.04    529.64 o 
  -9   4  12      248.87      346.40    100.06 o 
  -8   4  12       81.75      127.02     69.44 o 
  -7   4  12      530.85      633.31    266.69 o 
  -6   4  12     1018.99     1246.92    135.12 o 
  -5   4  12     1324.05     1335.86    133.13 o 
  -4   4  12       13.58       25.33     73.30 o 
  -3   4  12      311.96      365.59     60.32 o 
  -2   4  12       37.84       26.45     28.04 o 
  -1   4  12       71.58       79.72     29.96 o 
   0   4  12      187.07      193.71     31.27 o 
   1   4  12      180.33      190.32     25.10 o 
   2   4  12       76.60      137.09     31.51 o 
   3   4  12      692.98      728.62     69.77 o 
   4   4  12      219.48      222.91     32.47 o 
   5   4  12       35.77       54.04     72.20 o 
   6   4  12      291.62      186.38     92.10 o 
   7   4  12      591.28      342.06    231.35 o 
   8   4  12      206.10      216.97     82.33 o 
   9   4  12        0.85       65.25    215.35 o 
  -8   5  12     3925.16     4827.76    665.04 o 
  -7   5  12     4039.91     4410.18    225.51 o 
  -6   5  12     6368.95     6742.43    263.85 o 
  -5   5  12     6165.46     6278.78    242.91 o 
  -4   5  12    22227.60    22752.04    765.79 o 
  -3   5  12     9083.18     9076.15    239.73 o 
  -2   5  12    14520.97    14525.02    301.41 o 
  -1   5  12    16518.57    16398.79    311.41 o 
   0   5  12    21795.04    21817.17    326.45 o 
   1   5  12    24502.27    24194.50    312.49 o 
   2   5  12    18173.64    17689.85    344.52 o 
   3   5  12    24357.72    23917.54    722.09 o 
   4   5  12    26587.24    27072.82   1529.43 o 
   5   5  12    21842.97    22316.93    665.19 o 
   6   5  12    21098.22    21580.74    680.27 o 
   7   5  12    19429.72    19723.51    679.99 o 
   8   5  12    13441.76    14026.15    588.04 o 
  -7   6  12     6052.97     6397.38    381.58 o 
  -6   6  12     3943.24     4500.35    223.23 o 
  -5   6  12     2546.84     2763.89    167.84 o 
  -4   6  12     4675.00     4762.07    212.12 o 
  -3   6  12     3588.53     3600.48    157.49 o 
  -2   6  12     4372.58     4261.50    165.78 o 
  -1   6  12     3743.28     3479.67    144.69 o 
   0   6  12     2737.47     2727.72    122.11 o 
   1   6  12     2181.55     2206.50    125.78 o 
   2   6  12     1356.06     1297.09    265.41 o 
   3   6  12       39.50       -4.33     63.75 o 
   4   6  12      169.67      260.97    104.93 o 
   5   6  12        7.77       49.25     70.11 o 
   6   6  12        0.93      -35.81     84.45 o 
   7   6  12       13.78      171.67    210.07 o 
  -6   7  12      575.61      717.09    135.88 o 
  -5   7  12     1214.76     1204.78    162.85 o 
  -4   7  12     3970.81     4075.58    202.92 o 
  -3   7  12     1691.35     1767.19    120.16 o 
  -2   7  12     2141.96     2217.28    127.76 o 
  -1   7  12     3068.58     3025.58    143.77 o 
   0   7  12     6788.82     6730.64    248.81 o 
   1   7  12     5964.91     5376.60    310.74 o 
   2   7  12     5117.60     4964.08    303.82 o 
   3   7  12     6931.18     6937.12    370.16 o 
   4   7  12     6010.02     6336.98    369.68 o 
   5   7  12     3943.15     4381.84    315.32 o 
  -3   8  12     8217.04     7452.25    369.27 o 
  -2   8  12     5885.92     5725.44    329.40 o 
  -1   8  12     5395.09     4922.96    304.52 o 
   0   8  12     2176.70     2304.69    211.05 o 
   1   8  12     2948.39     3145.15    313.29 o 
   2   8  12     1367.28     1270.20    258.24 o 
 -10   1  13     3802.92     3869.17    279.33 o 
  -9   1  13     4501.23     4029.35    359.34 o 
  -8   1  13     6375.09     6098.95    308.91 o 
  -7   1  13     7886.19     7529.31    517.01 o 
  -6   1  13    27176.15    26909.07    612.39 o 
  -5   1  13    21451.24    20819.50    500.02 o 
  -4   1  13    32615.78    32375.36    629.27 o 
  -3   1  13    32227.91    31576.33    731.03 o 
  -2   1  13    38834.68    38627.88    663.30 o 
  -1   1  13    32581.37    31921.85    467.36 o 
   0   1  13    42105.72    42436.45    320.60 o 
   1   1  13    53963.09    53555.59    484.66 o 
   2   1  13    33288.18    33256.46    295.72 o 
   3   1  13    31455.18    31815.78    300.17 o 
   4   1  13    36413.48    35893.09    309.94 o 
   5   1  13    28561.65    28374.66    335.90 o 
   6   1  13    22732.61    22081.68    306.90 o 
   7   1  13    15255.67    15749.04    294.10 o 
   8   1  13    16135.44    15665.30    453.61 o 
   9   1  13     7177.50     6793.52    262.91 o 
  10   1  13    10177.04    10479.31    631.46 o 
 -10   2  13     3741.98     3043.39    387.70 o 
  -9   2  13     4740.84     4311.41    276.97 o 
  -8   2  13     4751.82     5060.30    285.11 o 
  -7   2  13     7758.24     7986.91    338.05 o 
  -6   2  13     4328.84     4605.92    240.32 o 
  -5   2  13    11344.60    11424.36    365.30 o 
  -4   2  13     2750.82     2664.10    163.45 o 
  -3   2  13     2559.99     2575.18    123.95 o 
  -2   2  13     2121.55     2332.15    125.59 o 
  -1   2  13       54.24      107.55     29.53 o 
   0   2  13       23.92       84.25     27.57 o 
   1   2  13       72.04       72.82     15.92 o 
   2   2  13       22.64       18.55     11.39 o 
   3   2  13       25.29       94.30     30.86 o 
   4   2  13      816.01      725.71     50.65 o 
   5   2  13      103.41      135.53     30.42 o 
   6   2  13      334.87      385.99     48.28 o 
   7   2  13     1982.49     1821.61    123.81 o 
   8   2  13     1926.71     2031.23    137.90 o 
   9   2  13     1888.26     2090.03    262.07 o 
 -10   3  13     3412.43     3001.96    249.38 o 
  -9   3  13     2142.69     2237.36    206.64 o 
  -8   3  13     2424.56     2389.95    197.59 o 
  -7   3  13     3118.31     3209.59    218.28 o 
  -6   3  13     3087.23     2967.79    200.00 o 
  -5   3  13     8392.63     8150.34    314.83 o 
  -4   3  13     2026.42     2160.01    221.80 o 
  -3   3  13    10253.39    10468.71    333.66 o 
  -2   3  13     5404.89     5261.17    159.86 o 
  -1   3  13     7335.86     7471.00    217.25 o 
   0   3  13     8832.10     8381.89    193.14 o 
   1   3  13    12605.95    12653.75    190.86 o 
   2   3  13     9042.98     9406.66    199.39 o 
   3   3  13     9766.82     9899.29    204.92 o 
   4   3  13    11747.81    12034.37    282.59 o 
   5   3  13    11964.52    12287.16    304.63 o 
   6   3  13     8457.02     8822.62    381.29 o 
   7   3  13     4965.59     4945.33    303.20 o 
   8   3  13     3367.88     3813.68    516.45 o 
   9   3  13     1853.11     1735.65    201.33 o 
  -9   4  13    14612.31    15477.97    816.69 o 
  -8   4  13    17831.34    18652.95   1149.23 o 
  -7   4  13    13768.67    13928.48    470.88 o 
  -6   4  13     9571.06    10138.92    382.81 o 
  -5   4  13    12569.57    12935.81    418.62 o 
  -4   4  13     4332.25     4218.42    225.54 o 
  -3   4  13     4771.54     4802.36    235.37 o 
  -2   4  13     6496.12     6710.22    224.88 o 
  -1   4  13     2747.03     2698.40    113.22 o 
   0   4  13     1942.05     2081.61     93.19 o 
   1   4  13      110.63      159.51     27.27 o 
   2   4  13      241.53      264.04     36.98 o 
   3   4  13       14.06       32.15     20.57 o 
   4   4  13      169.23      187.41     37.24 o 
   5   4  13      894.75      827.26    124.18 o 
   6   4  13     3072.69     3241.89    244.02 o 
   7   4  13     2573.87     2869.25    241.37 o 
   8   4  13     4021.26     3544.71    553.62 o 
  -8   5  13      208.62      229.07    208.52 o 
  -7   5  13      378.00      445.48     85.67 o 
  -6   5  13      899.38     1115.08    151.81 o 
  -5   5  13      444.73      485.24     79.30 o 
  -4   5  13     3580.67     3430.66    175.89 o 
  -3   5  13     1653.98     1626.41    101.95 o 
  -2   5  13     2019.37     2180.23    114.92 o 
  -1   5  13     1266.68     1297.01     75.95 o 
   0   5  13     1129.27     1108.80     86.08 o 
   1   5  13      435.39      427.45     45.34 o 
   2   5  13     1417.31     1360.21     59.65 o 
   3   5  13     2610.72     2507.75    140.13 o 
   4   5  13     2656.00     2492.57    210.12 o 
   5   5  13     2310.85     2344.36    214.08 o 
   6   5  13     2065.74     2092.83    217.01 o 
   7   5  13     1564.27     1536.70    190.59 o 
   8   5  13     2376.62     2186.11    238.03 o 
  -7   6  13     3387.89     3437.44    283.56 o 
  -6   6  13     4312.05     4627.98    229.61 o 
  -5   6  13     4838.43     5007.77    228.79 o 
  -4   6  13     2593.36     2769.95    166.03 o 
  -3   6  13     1903.42     1833.87    115.77 o 
  -2   6  13     1997.21     2159.76    121.35 o 
  -1   6  13      932.62      980.54     79.27 o 
   0   6  13      594.09      590.56     61.31 o 
   1   6  13       93.77       92.31     48.40 o 
   2   6  13       74.12        6.24     75.40 o 
   3   6  13       45.30       -3.25     64.90 o 
   4   6  13       84.31       26.13     67.46 o 
   5   6  13      388.25      368.44     97.13 o 
   6   6  13     1000.46      801.18    151.83 o 
  -5   7  13     9182.08     9527.46    435.48 o 
  -4   7  13     6910.33     6886.00    277.88 o 
  -3   7  13    11266.74    11104.18    296.95 o 
  -2   7  13     7698.21     7850.97    272.94 o 
  -1   7  13     9438.35     9519.74    257.85 o 
   0   7  13    12016.46    12358.65    471.31 o 
   1   7  13    10947.97    10723.30    574.53 o 
   2   7  13    14836.58    14285.90    529.08 o 
   3   7  13    16681.14    16307.21    585.73 o 
   4   7  13    10859.73    10834.09    487.52 o 
   5   7  13    12046.04    12593.86    544.12 o 
  -2   8  13      118.28      241.30    140.68 o 
  -1   8  13      373.80      269.97     96.56 o 
   0   8  13      140.35      185.80     79.85 o 
   1   8  13       52.00       70.49     75.28 o 
   2   8  13       47.37      -43.11     73.25 o 
 -10   0  14     7628.07     7261.99    538.99 o 
  -9   0  14     3278.98     2756.84    319.06 o 
  -8   0  14     5836.31     5811.65    433.76 o 
  -7   0  14     5482.90     5302.17    385.04 o 
  -6   0  14     2174.69     2001.66    226.79 o 
  -5   0  14       97.39       72.44     56.29 o 
  -4   0  14     1990.29     1948.52    197.18 o 
  -3   0  14      451.59      552.25    108.16 o 
  -2   0  14       97.44      125.02     66.33 o 
  -1   0  14      598.14      601.71     72.52 o 
   0   0  14     4015.97     3875.71    135.74 o 
   1   0  14     6893.56     6589.25    174.93 o 
   2   0  14     8696.62     8813.26    206.91 o 
   3   0  14     7785.33     8086.41    169.94 o 
   4   0  14     7578.21     7691.84    172.00 o 
   5   0  14     4988.35     5277.81    209.49 o 
   6   0  14    17064.94    17135.42    423.57 o 
   7   0  14     7270.40     7506.10    422.38 o 
   8   0  14     7267.58     7282.34    305.95 o 
   9   0  14     9211.14     8531.81    512.98 o 
  10   0  14     9816.70     8965.96    541.06 o 
 -10   1  14      992.56      884.73    185.06 o 
  -9   1  14     1235.44     1024.91    137.96 o 
  -8   1  14     1413.59     1580.41    164.44 o 
  -7   1  14     4375.22     4104.66    239.76 o 
  -6   1  14     1319.94     1594.44    171.14 o 
  -5   1  14     9219.18     9470.57    329.57 o 
  -4   1  14     2949.91     3262.58    182.88 o 
  -3   1  14     4604.48     4584.32    208.51 o 
  -2   1  14     3649.63     3878.96    208.75 o 
  -1   1  14     5010.18     5124.02    141.36 o 
   0   1  14     3491.27     3704.97    101.40 o 
   1   1  14     2127.21     2239.82     72.73 o 
   2   1  14     2701.71     2793.67     76.84 o 
   3   1  14     3971.39     3956.62    105.07 o 
   4   1  14     2573.68     2673.03     76.99 o 
   5   1  14     3205.82     3077.31     99.68 o 
   6   1  14     2757.49     2662.44    102.81 o 
   7   1  14     2226.20     2346.68    105.99 o 
   8   1  14      726.52      787.51     89.18 o 
   9   1  14      944.44      676.05    103.19 o 
 -10   2  14     4260.88     3624.55    385.08 o 
  -9   2  14     2768.34     2475.65    216.93 o 
  -8   2  14     2969.25     2767.91    213.12 o 
  -7   2  14     5700.56     5749.42    289.96 o 
  -6   2  14     1935.37     1816.12    154.57 o 
  -5   2  14      302.84      331.69    127.20 o 
  -4   2  14     2091.99     1930.31    141.92 o 
  -3   2  14      843.25      967.04     98.30 o 
  -2   2  14      205.53      227.42     43.25 o 
  -1   2  14       43.62      125.10     30.51 o 
   0   2  14     1084.53     1078.39     60.55 o 
   1   2  14     1448.84     1449.95     60.60 o 
   2   2  14     1004.88      962.38     44.18 o 
   3   2  14     3288.97     3204.61    105.61 o 
   4   2  14     1629.59     1632.42     79.66 o 
   5   2  14     3134.49     3466.18    130.20 o 
   6   2  14     9255.55     9384.43    233.99 o 
   7   2  14     7146.50     7205.81    247.84 o 
   8   2  14     5174.34     5103.04    218.68 o 
   9   2  14     5118.29     4773.07    313.16 o 
  -9   3  14    10447.63    10236.29    439.47 o 
  -8   3  14    12561.20    12401.24    462.15 o 
  -7   3  14    19199.21    18018.92   1128.25 o 
  -6   3  14    12251.78    11859.51    411.15 o 
  -5   3  14    32128.28    30549.80    675.42 o 
  -4   3  14    20363.13    20237.94    508.21 o 
  -3   3  14    20069.77    19538.88   1521.80 o 
  -2   3  14    30138.01    29645.95    497.58 o 
  -1   3  14    42315.43    41938.74    607.57 o 
   0   3  14    41351.61    42654.97    650.63 o 
   1   3  14    31778.81    31979.47    308.72 o 
   2   3  14    32568.45    32969.69    434.45 o 
   3   3  14    25792.78    26087.85    497.33 o 
   4   3  14    14766.09    15063.42    276.95 o 
   5   3  14    11793.14    11915.35    248.52 o 
   6   3  14     9166.27     8922.93    387.62 o 
   7   3  14     8732.53     9261.61    598.08 o 
   8   3  14     4235.50     4187.82    516.44 o 
   9   3  14     7700.28     7114.87    808.21 o 
  -9   4  14      103.81      209.01     94.54 o 
  -8   4  14       18.20      184.98    175.09 o 
  -7   4  14      697.04      612.72    109.35 o 
  -6   4  14        1.55      -20.73     49.82 o 
  -5   4  14       14.72       83.60     57.06 o 
  -4   4  14        0.31      -54.83     54.83 o 
  -3   4  14       13.55       45.84     59.98 o 
  -2   4  14      164.78      384.09     77.24 o 
  -1   4  14      119.61      132.59     29.61 o 
   0   4  14      675.36      667.47     49.94 o 
   1   4  14      154.14      157.46     26.08 o 
   2   4  14        8.11       32.88     32.79 o 
   3   4  14      646.00      752.42     57.16 o 
   4   4  14       21.53       -1.38     31.84 o 
   5   4  14        6.97       30.00     68.92 o 
   6   4  14       84.32      136.05     67.24 o 
   7   4  14      486.61      620.62    120.98 o 
   8   4  14        8.91      -66.78     80.64 o 
  -8   5  14    10694.95    13402.08   1295.52 o 
  -7   5  14    11082.48    11666.69    445.56 o 
  -6   5  14    15868.84    17940.82    541.48 o 
  -5   5  14    18026.18    19260.24    459.88 o 
  -4   5  14    23427.67    24240.23    634.58 o 
  -3   5  14    13452.62    13222.04    303.90 o 
  -2   5  14    24777.39    24523.77    485.96 o 
  -1   5  14    31830.34    31555.79    469.06 o 
   0   5  14    32203.35    32181.69    458.68 o 
   1   5  14    29708.41    29942.41    367.09 o 
   2   5  14    34660.04    34060.29   1045.38 o 
   3   5  14    24191.19    23935.10    652.75 o 
   4   5  14    22879.43    22337.96    651.24 o 
   5   5  14    13468.91    13209.49    512.07 o 
   6   5  14     9364.18     8871.82    434.51 o 
   7   5  14     6253.01     6536.09    389.38 o 
  -7   6  14      441.99      475.01    114.86 o 
  -6   6  14      281.05      205.33     74.28 o 
  -5   6  14      538.95      438.98     77.29 o 
  -4   6  14      948.95      887.47     96.26 o 
  -3   6  14      799.84      729.64     77.63 o 
  -2   6  14       27.92       64.77     38.23 o 
  -1   6  14        5.13      -12.07     31.78 o 
   0   6  14      179.89      151.37     56.59 o 
   1   6  14     1288.61     1132.74     95.56 o 
   2   6  14     1350.83     1144.83    153.27 o 
   3   6  14     1447.85     1540.36    172.58 o 
   4   6  14      125.96       34.57    129.30 o 
   5   6  14     2651.36     2182.21    216.50 o 
   6   6  14      834.13      815.05    148.89 o 
  -5   7  14     5936.48     5791.84    343.39 o 
  -4   7  14     6797.59     6576.77    267.76 o 
  -3   7  14     4933.42     4735.51    196.16 o 
  -2   7  14     6264.04     5930.41    211.93 o 
  -1   7  14     6738.21     6680.79    256.32 o 
   0   7  14     4872.34     5101.22    503.14 o 
   1   7  14     3173.57     3124.86    246.01 o 
   2   7  14     3498.63     3465.92    266.12 o 
   3   7  14     1582.33     1585.70    196.95 o 
   4   7  14     4708.92     4370.02    310.25 o 
  -1   8  14       97.66      -15.96     98.48 o 
   0   8  14      570.94      388.40     87.72 o 
 -10   1  15    12024.27    12764.41    525.28 o 
  -9   1  15    15131.07    14101.11    522.34 o 
  -8   1  15    17535.19    16322.14    529.74 o 
  -7   1  15    21193.00    20468.08    566.99 o 
  -6   1  15    48898.55    47890.95    898.71 o 
  -5   1  15    19044.80    18315.58    486.45 o 
  -4   1  15    29730.05    29721.98    678.84 o 
  -3   1  15    35492.87    33924.89    828.79 o 
  -2   1  15    30504.68    30427.97    486.09 o 
  -1   1  15    29297.11    28826.79    402.34 o 
   0   1  15    27297.05    27457.74    367.07 o 
   1   1  15    18315.53    18640.26    266.15 o 
   2   1  15    22974.25    23424.30    321.28 o 
   3   1  15    19531.50    19972.82    259.83 o 
   4   1  15    15537.48    15628.37    364.85 o 
   5   1  15    13039.12    12714.30    368.01 o 
   6   1  15     8545.88     8349.50    246.44 o 
   7   1  15     3147.05     3008.70    206.64 o 
   8   1  15     2188.28     2053.98    141.29 o 
   9   1  15     1570.07     1250.24    140.56 o 
 -10   2  15      573.54      360.78    123.47 o 
  -9   2  15     2177.78     2280.42    395.58 o 
  -8   2  15      267.03      329.30     86.70 o 
  -7   2  15       47.75       48.57     51.60 o 
  -6   2  15       18.09       84.60     61.37 o 
  -5   2  15      331.38      381.91     78.71 o 
  -4   2  15     2368.27     2456.40    165.79 o 
  -3   2  15     3631.14     3596.03    210.41 o 
  -2   2  15     2119.68     2167.13    144.48 o 
  -1   2  15     2232.51     2160.60    112.92 o 
   0   2  15     6654.66     6592.90    153.10 o 
   1   2  15     6465.91     6523.16    170.52 o 
   2   2  15     2930.35     3107.97    100.07 o 
   3   2  15     6302.49     6358.45    155.83 o 
   4   2  15     9037.76     9027.92    212.45 o 
   5   2  15    14115.40    13835.53    280.18 o 
   6   2  15     6128.08     6410.50    225.38 o 
   7   2  15    11361.74    11128.76    317.04 o 
   8   2  15     7489.82     7465.81    934.55 o 
   9   2  15     6308.30     5494.95    333.38 o 
  -9   3  15     3574.77     3401.81    353.86 o 
  -8   3  15     1932.34     1739.25    220.76 o 
  -7   3  15     7574.52     7257.46    473.97 o 
  -6   3  15     5078.64     5000.82    265.73 o 
  -5   3  15     5455.10     5574.65    268.61 o 
  -4   3  15     4193.08     4630.00    393.62 o 
  -3   3  15     8591.89     8482.78    312.29 o 
  -2   3  15     8828.61     8733.83    311.91 o 
  -1   3  15    13800.39    14291.10    324.23 o 
   0   3  15    15403.29    15752.65    367.72 o 
   1   3  15     8968.91     9012.55    165.47 o 
   2   3  15     5419.76     5555.39    199.84 o 
   3   3  15     7535.26     7670.22    193.17 o 
   4   3  15      921.25      966.81     80.62 o 
   5   3  15      906.81      985.22     87.21 o 
   6   3  15      617.65      545.31     81.94 o 
   7   3  15      309.25      157.76     85.57 o 
   8   3  15      367.14      299.93     79.58 o 
   9   3  15      995.69      916.53    147.91 o 
  -9   4  15     1582.76     1508.55    180.30 o 
  -8   4  15     1094.56     1001.41    142.28 o 
  -7   4  15       10.02       39.74     90.31 o 
  -6   4  15      703.39      516.89    127.73 o 
  -5   4  15      112.25      224.29     74.10 o 
  -4   4  15      862.44      705.84    101.70 o 
  -3   4  15     3523.31     3217.77    200.55 o 
  -2   4  15     4296.79     4252.89    230.82 o 
  -1   4  15     6797.12     7059.63    236.45 o 
   0   4  15    13182.19    13211.59    229.25 o 
   1   4  15     8732.01     8751.90    170.26 o 
   2   4  15     5100.97     5130.10    157.87 o 
   3   4  15     2012.38     2312.13    102.47 o 
   4   4  15    12664.26    13476.07    309.30 o 
   5   4  15    11570.09    11061.69    446.26 o 
   6   4  15    10646.94    10507.49    710.19 o 
   7   4  15    16291.68    15722.38    631.18 o 
   8   4  15    13137.71    13590.05    573.36 o 
  -8   5  15     1095.47     1027.18    174.55 o 
  -7   5  15      680.20      783.23    118.80 o 
  -6   5  15     2758.25     3245.70    278.61 o 
  -5   5  15     1246.85     1136.06    135.76 o 
  -4   5  15      890.15     1081.32    137.92 o 
  -3   5  15     1728.71     2107.24    125.79 o 
  -2   5  15     1731.29     1803.68    145.84 o 
  -1   5  15     1626.54     1608.25     99.09 o 
   0   5  15     1404.98     1347.66     75.84 o 
   1   5  15     4373.65     4476.19    139.88 o 
   2   5  15     3785.17     3858.36    169.21 o 
   3   5  15       53.07       33.17     66.36 o 
   4   5  15     1176.92     1044.78    142.99 o 
   5   5  15      284.16      267.34     85.00 o 
   6   5  15      120.22      202.63     96.27 o 
   7   5  15       47.69      172.61    234.93 o 
  -6   6  15        4.63      -21.66     53.92 o 
  -5   6  15      207.20      215.37     82.87 o 
  -4   6  15     1025.84     1099.54    145.31 o 
  -3   6  15     1045.78     1144.09     95.04 o 
  -2   6  15     1529.85     1427.72    119.82 o 
  -1   6  15     2535.13     2716.70    134.47 o 
   0   6  15     5699.20     5544.58    181.21 o 
   1   6  15     7516.95     7609.69    364.33 o 
   2   6  15     7573.68     7857.95    376.93 o 
   3   6  15     4011.10     3604.94    259.35 o 
   4   6  15    12937.88    12416.90    509.20 o 
   5   6  15     9040.49     9069.81    449.28 o 
   6   6  15     7184.67     7234.81    413.29 o 
  -5   7  15    11774.08    11760.03    920.51 o 
  -4   7  15     7639.91     8055.31    299.96 o 
  -3   7  15    12296.98    12570.18    326.17 o 
  -2   7  15    11073.27    11133.51    340.13 o 
  -1   7  15     9333.68     9382.54    424.86 o 
   0   7  15     6976.54     6474.11    352.73 o 
   1   7  15    10001.68     9956.13    442.68 o 
   2   7  15     7476.90     7478.81    559.08 o 
   3   7  15     3646.07     3810.05    288.12 o 
   4   7  15     3825.42     3544.34    290.19 o 
 -10   0  16       34.08       40.42    106.07 o 
  -9   0  16     1429.62     1762.84    271.32 o 
  -8   0  16     1528.71     1272.66    221.75 o 
  -7   0  16     1412.79     1414.70    212.95 o 
  -6   0  16     9885.77     9925.05    521.28 o 
  -5   0  16     9426.65     9858.97    495.02 o 
  -4   0  16     7647.28     7471.01    411.45 o 
  -3   0  16     7651.01     7318.00    393.84 o 
  -2   0  16    16372.75    15926.57    521.83 o 
  -1   0  16    30695.60    30931.01    860.55 o 
   0   0  16    24029.57    11015.78  11476.68 o 
   1   0  16    21271.18    20889.21    491.59 o 
   2   0  16    39106.93    39019.54    638.36 o 
   3   0  16    34379.78    34465.61    478.27 o 
   4   0  16    38768.37    40503.80    699.46 o 
   5   0  16    32254.93    32855.64    621.93 o 
   6   0  16    34985.31    33272.52    640.67 o 
   7   0  16    18405.04    19001.69    480.55 o 
   8   0  16    18274.52    16606.50    717.32 o 
   9   0  16    14676.35    12963.32    649.43 o 
 -10   1  16     2657.36     2590.22    236.90 o 
  -9   1  16     3555.32     3363.07    254.64 o 
  -8   1  16     2377.61     2047.03    190.66 o 
  -7   1  16     4777.09     4718.92    267.24 o 
  -6   1  16      811.50      939.12    121.48 o 
  -5   1  16     3170.98     3074.00    196.83 o 
  -4   1  16     2321.28     2492.77    168.79 o 
  -3   1  16     2861.23     2684.14    168.70 o 
  -2   1  16     3308.86     3264.51    179.27 o 
  -1   1  16     3487.66     3777.16    150.67 o 
   0   1  16     2796.42     2960.17    109.41 o 
   1   1  16     3231.44     3393.03    101.95 o 
   2   1  16      280.29      353.45     42.64 o 
   3   1  16     1215.24     1195.44     59.57 o 
   4   1  16      217.69      243.23     45.65 o 
   5   1  16       29.31       42.25     19.10 o 
   6   1  16       14.31       83.01     32.37 o 
   7   1  16        3.15       20.76     43.89 o 
   8   1  16       20.68       10.15     50.78 o 
   9   1  16        1.58      -71.54    117.15 o 
  -9   2  16      253.55      344.03    103.60 o 
  -8   2  16      373.09      346.96     94.59 o 
  -7   2  16      140.10      174.03    103.15 o 
  -6   2  16     3263.51     3288.72    290.20 o 
  -5   2  16     2961.15     3280.67    205.10 o 
  -4   2  16     3333.99     3406.24    200.43 o 
  -3   2  16     4260.86     4315.62    218.70 o 
  -2   2  16    11625.25    11365.05    540.00 o 
  -1   2  16    17353.78    16963.58    596.07 o 
   0   2  16    11981.62    11891.06    206.98 o 
   1   2  16    10723.54    11280.83    209.41 o 
   2   2  16     9807.30     9896.52    169.08 o 
   3   2  16    14550.26    15074.25    287.40 o 
   4   2  16     8403.02     8610.00    326.79 o 
   5   2  16    12933.69    13087.50    279.24 o 
   6   2  16    11374.07    11665.18    315.90 o 
   7   2  16     7457.32     7483.62    260.40 o 
   8   2  16     8555.78     8505.55    420.36 o 
   9   2  16     7687.77     7934.16    575.97 o 
  -9   3  16    11219.11    10809.97    946.60 o 
  -8   3  16    15535.12    15046.81    528.81 o 
  -7   3  16    18838.47    18715.24    618.41 o 
  -6   3  16     9861.79     9489.67    378.41 o 
  -5   3  16    14987.23    15395.52    518.16 o 
  -4   3  16    15219.23    14989.96    447.68 o 
  -3   3  16    15549.98    15743.56    449.16 o 
  -2   3  16    19401.98    19699.75    497.86 o 
  -1   3  16    18976.04    19570.20    397.19 o 
   0   3  16    19242.47    18822.26    329.86 o 
   1   3  16    17520.68    17616.71    252.53 o 
   2   3  16     4563.64     4639.28    153.04 o 
   3   3  16     8240.36     8590.82    286.11 o 
   4   3  16     3241.97     3260.48    136.82 o 
   5   3  16      769.06      746.64     80.63 o 
   6   3  16      313.40      308.37     65.93 o 
   7   3  16      179.98      134.37    138.53 o 
   8   3  16      213.60      152.48     80.95 o 
  -8   4  16       86.85      107.97     64.76 o 
  -7   4  16        2.17       44.50     79.60 o 
  -6   4  16      274.76      452.94    125.63 o 
  -5   4  16      169.13      217.59     92.12 o 
  -4   4  16      175.99      199.68     65.83 o 
  -3   4  16      221.42      246.08    171.72 o 
  -2   4  16      783.42      726.21    103.27 o 
  -1   4  16      293.08      319.78     63.97 o 
   0   4  16       90.03       90.22     24.21 o 
   1   4  16      231.70      247.91     34.67 o 
   2   4  16       69.18      111.12     35.14 o 
   3   4  16     1032.34     1074.70     96.00 o 
   4   4  16       17.07       54.03     41.83 o 
   5   4  16     1690.79     1723.54    180.93 o 
   6   4  16      386.53      205.02    120.99 o 
   7   4  16      529.41      756.89    139.43 o 
   8   4  16      333.65      440.92    125.48 o 
  -7   5  16    12702.87    12679.83    482.41 o 
  -6   5  16    17170.37    15842.80    795.86 o 
  -5   5  16    14014.29    13815.05    481.06 o 
  -4   5  16    17049.32    16825.61    424.84 o 
  -3   5  16    18263.88    18346.80    482.31 o 
  -2   5  16    19448.86    19245.85    428.28 o 
  -1   5  16    14482.19    14763.11    308.94 o 
   0   5  16    12948.23    13059.87    274.52 o 
   1   5  16     8082.28     8300.72    268.86 o 
   2   5  16     2435.30     2563.13    160.81 o 
   3   5  16     2470.48     2284.19    396.38 o 
   4   5  16     2985.27     3021.09    236.12 o 
   5   5  16      453.61      325.33    100.39 o 
   6   5  16      379.87      202.84     92.93 o 
   7   5  16      526.32      609.21    136.42 o 
  -6   6  16      291.32      281.17     82.88 o 
  -5   6  16      824.10      770.96    101.76 o 
  -4   6  16     1523.15     1636.70    136.78 o 
  -3   6  16     1691.20     1741.44    120.86 o 
  -2   6  16     2352.49     2460.54    155.12 o 
  -1   6  16     3432.08     3541.45    156.34 o 
   0   6  16     2273.63     2386.12    154.11 o 
   1   6  16     2790.65     3091.26    239.94 o 
   2   6  16     2711.50     2898.09    498.62 o 
   3   6  16     5481.33     5101.31    318.18 o 
   4   6  16     3539.53     3376.94    269.62 o 
   5   6  16     4684.26     4657.69    328.32 o 
  -4   7  16     2051.07     2136.21    160.81 o 
  -3   7  16     4102.12     3607.49    206.61 o 
  -2   7  16     3135.03     3330.71    246.44 o 
  -1   7  16     1982.97     2028.95    197.13 o 
   0   7  16     2039.98     2022.12    206.26 o 
   1   7  16     2963.47     2940.64    324.28 o 
   2   7  16     1783.41     1663.67    188.33 o 
   3   7  16     1308.71     1469.08    181.91 o 
  -9   1  17    11695.68    11553.36    479.72 o 
  -8   1  17    14820.72    14230.26    894.28 o 
  -7   1  17    14744.35    14107.57    476.92 o 
  -6   1  17    12937.41    12380.99    425.17 o 
  -5   1  17    11543.80    11009.05    381.28 o 
  -4   1  17    11680.98    11466.54    376.95 o 
  -3   1  17    11840.92    11302.54    362.31 o 
  -2   1  17    14749.68    14490.84    323.37 o 
  -1   1  17     9967.91     9823.92    325.94 o 
   0   1  17     3748.42     3976.79    182.27 o 
   1   1  17     1573.89     1619.58    118.48 o 
   2   1  17     7391.92     7475.38    175.96 o 
   3   1  17       27.15       95.35     23.20 o 
   4   1  17       17.95       30.14     32.73 o 
   5   1  17        8.24       10.03     42.76 o 
   6   1  17     1401.60     1328.06    104.85 o 
   7   1  17      814.65      972.84     97.18 o 
   8   1  17     1241.99     1330.22    143.66 o 
   9   1  17     2145.49     2366.58    302.38 o 
  -9   2  17     1131.79     1536.36    271.60 o 
  -8   2  17     1913.94     2141.13    230.28 o 
  -7   2  17     4258.67     4225.64    477.01 o 
  -6   2  17     3751.88     3897.13    238.49 o 
  -5   2  17     6471.20     6547.91    296.38 o 
  -4   2  17    11686.76    11583.29    387.28 o 
  -3   2  17    13275.61    12550.63    420.82 o 
  -2   2  17    18835.95    18711.83    479.89 o 
  -1   2  17    17546.07    17885.72    354.15 o 
   0   2  17    12442.92    12311.22    239.70 o 
   1   2  17    16346.01    16481.32    248.63 o 
   2   2  17     5900.51     6243.78    136.05 o 
   3   2  17    18430.81    18675.04    333.98 o 
   4   2  17    11326.36    12256.53    319.41 o 
   5   2  17    13689.05    13920.33    339.36 o 
   6   2  17    10313.22    10779.30    307.44 o 
   7   2  17    10039.68     9835.27    305.20 o 
   8   2  17     7176.39     7038.95    365.81 o 
  -9   3  17     3404.10     3125.29    252.26 o 
  -8   3  17     1539.17     1413.36    170.50 o 
  -7   3  17     5970.09     5924.23    388.23 o 
  -6   3  17     1378.50     1235.70    143.10 o 
  -5   3  17     3623.63     3353.31    220.10 o 
  -4   3  17     2977.15     3028.97    199.15 o 
  -3   3  17     2048.39     1888.33    156.75 o 
  -2   3  17     1864.11     1714.11    145.21 o 
  -1   3  17      915.17      863.20     84.04 o 
   0   3  17      525.21      625.34     72.22 o 
   1   3  17       22.54       21.15     19.98 o 
   2   3  17      812.38      898.37     71.72 o 
   3   3  17       23.62       47.44     30.18 o 
   4   3  17       24.34      139.42     45.38 o 
   5   3  17      303.64      306.26     56.52 o 
   6   3  17       15.80        4.35     76.76 o 
   7   3  17       49.60      -12.78    117.19 o 
   8   3  17      140.13      125.26     92.22 o 
  -8   4  17     2973.23     3059.33    240.50 o 
  -7   4  17     8463.31     8277.54    383.46 o 
  -6   4  17     7860.79     7706.49    455.96 o 
  -5   4  17    13716.29    13115.51    456.10 o 
  -4   4  17    16707.19    15606.11    488.08 o 
  -3   4  17    17548.66    17748.51    717.98 o 
  -2   4  17    18198.42    18056.99    418.58 o 
  -1   4  17    18516.24    18870.00    419.79 o 
   0   4  17    17705.16    17679.48    312.43 o 
   1   4  17    17542.01    17215.73    220.30 o 
   2   4  17    20362.22    20950.77    375.99 o 
   3   4  17    23268.94    23005.93    457.69 o 
   4   4  17    29132.30    29251.19    890.34 o 
   5   4  17    19146.35    18624.50    605.91 o 
   6   4  17    17139.88    17363.62    607.49 o 
   7   4  17    14614.64    13284.50    552.41 o 
  -7   5  17      196.78      229.29     83.78 o 
  -6   5  17     1535.66     1243.65    151.38 o 
  -5   5  17      896.95      784.36    127.17 o 
  -4   5  17      352.92      321.89    102.48 o 
  -3   5  17      697.00      742.22    109.66 o 
  -2   5  17       39.07      137.21     48.83 o 
  -1   5  17       88.28       96.39     54.55 o 
   0   5  17       87.81       92.85     33.25 o 
   1   5  17       40.10       97.97     52.47 o 
   2   5  17       64.08       56.82     40.29 o 
   3   5  17       36.20      125.56     72.91 o 
   4   5  17      852.47      887.32    158.49 o 
   5   5  17      237.50      221.49    116.43 o 
   6   5  17       33.89       56.50     71.32 o 
  -6   6  17     4674.20     4645.60    245.70 o 
  -5   6  17     7230.12     7001.94    291.95 o 
  -4   6  17     9669.63     9976.17    338.79 o 
  -3   6  17    11762.34    11584.52    353.09 o 
  -2   6  17    12038.57    11320.91    341.44 o 
  -1   6  17    14693.59    14477.96    324.65 o 
   0   6  17    12192.65    12365.95    363.86 o 
   1   6  17     8371.77     8510.61    400.65 o 
   2   6  17    11870.43    11569.61    479.85 o 
   3   6  17     8081.46     8625.27    421.66 o 
   4   6  17    16178.89    15902.50    594.82 o 
   5   6  17     9703.74    10140.38    544.25 o 
  -3   7  17     5083.61     4775.37    203.27 o 
  -2   7  17     3704.96     3861.01    408.57 o 
  -1   7  17     2935.93     3397.82    263.95 o 
   0   7  17     1764.32     1733.24    189.36 o 
   1   7  17     1140.12     1096.56    155.52 o 
   2   7  17      181.17      180.66     87.81 o 
   3   7  17       24.49       -4.19     82.58 o 
  -9   0  18    11466.14    11825.44    688.70 o 
  -8   0  18    10906.67    10614.32    616.80 o 
  -7   0  18    16145.26    15053.34    706.75 o 
  -6   0  18    21678.46    20461.14    799.27 o 
  -5   0  18    25525.34    24276.53    853.76 o 
  -4   0  18    27332.14    25800.17    857.31 o 
  -3   0  18    51714.55    49403.64   1243.40 o 
  -2   0  18    52977.23    51379.40   1262.06 o 
  -1   0  18    44046.11    43364.80   1952.71 o 
   0   0  18    48317.47    47813.79   1192.99 o 
   2   0  18    53444.57    14658.43  26581.34 o 
   3   0  18    22410.39    22752.28    678.51 o 
   4   0  18    24324.66    24175.60    810.27 o 
   5   0  18    19296.84    19186.22    452.80 o 
   6   0  18    15419.43    15386.66    409.27 o 
   7   0  18    13161.68    13400.75    630.85 o 
   8   0  18    11605.95    11521.67    601.80 o 
  -9   1  18     1920.89     1868.71    196.75 o 
  -8   1  18      871.69      873.90    136.51 o 
  -7   1  18     1002.41      940.86    128.98 o 
  -6   1  18      331.60      399.86     84.50 o 
  -5   1  18      742.67      939.16    118.02 o 
  -4   1  18     1139.89      987.20    121.05 o 
  -3   1  18     1543.97     1495.51    134.38 o 
  -2   1  18     1390.13     1598.37    160.36 o 
  -1   1  18     2810.87     2756.76    237.20 o 
   0   1  18      697.18      750.79     88.99 o 
   1   1  18      136.15      210.46     30.01 o 
   2   1  18      172.05      271.05     35.46 o 
   3   1  18      159.23      163.26     29.84 o 
   4   1  18     1172.28     1292.20    113.77 o 
   5   1  18     1808.40     1757.61    116.57 o 
   6   1  18      496.43      503.89     71.39 o 
   7   1  18      559.88      728.06    105.33 o 
   8   1  18      758.93      749.14    195.40 o 
  -9   2  18     5209.17     4662.83    743.04 o 
  -8   2  18     6241.31     6341.42    342.81 o 
  -7   2  18    10678.73    10328.62    419.31 o 
  -6   2  18    13488.22    13243.99    456.04 o 
  -5   2  18    10353.35    10160.30    384.33 o 
  -4   2  18    10129.27    10077.01    367.04 o 
  -3   2  18    14334.31    13943.37    425.79 o 
  -2   2  18    13591.54    13368.52    409.81 o 
  -1   2  18    12383.66    11920.45    380.05 o 
   0   2  18    14894.91    14404.30    365.85 o 
   1   2  18    13744.76    13596.83    250.29 o 
   2   2  18    23077.02    23364.68    333.34 o 
   3   2  18    21612.05    21117.83    427.43 o 
   4   2  18    14836.88    14397.67    393.31 o 
   5   2  18    12669.35    12816.58    331.62 o 
   6   2  18     8037.54     8072.74    269.76 o 
   7   2  18     6334.80     6188.91    242.14 o 
   8   2  18     4951.38     4320.67    414.41 o 
  -8   3  18     5361.48     4978.84    311.16 o 
  -7   3  18     2985.37     2975.56    233.00 o 
  -6   3  18     2616.65     2683.54    236.80 o 
  -5   3  18     3474.20     3160.52    237.46 o 
  -4   3  18     5074.19     5010.32    263.36 o 
  -3   3  18     3134.50     3182.87    206.26 o 
  -2   3  18      861.08      815.46    109.58 o 
  -1   3  18      770.79      937.46    109.63 o 
   0   3  18       22.81       75.55     26.48 o 
   1   3  18     1563.00     1557.05     78.10 o 
   2   3  18     2599.71     2413.99    117.77 o 
   3   3  18      575.21      617.63     64.31 o 
   4   3  18     3473.47     3554.43    172.41 o 
   5   3  18     4825.63     4844.83    206.55 o 
   6   3  18     1521.61     1677.44    186.12 o 
   7   3  18     2313.40     2446.01    223.41 o 
   8   3  18     3923.19     3506.42    277.25 o 
  -8   4  18       64.20       70.35     62.97 o 
  -7   4  18      960.86      867.50    235.06 o 
  -6   4  18      566.04      388.25     94.65 o 
  -5   4  18      131.44      199.21     87.97 o 
  -4   4  18      775.66      850.67    122.27 o 
  -3   4  18      842.79      741.68    143.08 o 
  -2   4  18      677.97      744.93    131.58 o 
  -1   4  18      551.76      481.55     73.96 o 
   0   4  18      159.43      211.06     44.35 o 
   1   4  18      639.43      669.29     52.72 o 
   2   4  18      145.40      195.61     62.42 o 
   3   4  18     1496.70     1375.75    157.58 o 
   4   4  18      152.29      192.77     87.21 o 
   5   4  18      275.53      112.38     89.31 o 
   6   4  18      188.53       90.44    110.60 o 
   7   4  18      399.67      505.35    159.91 o 
  -7   5  18     2230.69     2163.32    431.21 o 
  -6   5  18     3004.20     3129.66    239.89 o 
  -5   5  18     2292.31     1986.95    188.70 o 
  -4   5  18     3382.43     3463.36    239.65 o 
  -3   5  18     1696.41     1714.31    130.53 o 
  -2   5  18      571.34      604.86     67.45 o 
  -1   5  18      143.98      282.01     51.98 o 
   0   5  18      482.72      468.73     57.32 o 
   1   5  18      429.29      458.26     94.68 o 
   2   5  18      472.19      421.07     96.81 o 
   3   5  18       62.16       97.32     74.70 o 
   4   5  18     2290.46     2140.69    208.24 o 
   5   5  18     3776.56     3929.14    294.26 o 
   6   5  18     2657.50     2707.29    246.67 o 
  -5   6  18     4888.46     4851.27    296.57 o 
  -4   6  18     3618.87     3649.05    207.89 o 
  -3   6  18     3608.24     3675.14    198.81 o 
  -2   6  18     4163.88     3938.89    175.31 o 
  -1   6  18     5530.70     5766.23    255.44 o 
   0   6  18     4070.28     4258.19    284.61 o 
   1   6  18     6975.47     7115.82    505.20 o 
   2   6  18     8084.48     7607.49    654.94 o 
   3   6  18     5562.85     4926.73    321.41 o 
   4   6  18     3384.56     3545.78    760.44 o 
  -2   7  18      292.27      196.23    213.12 o 
  -1   7  18       25.16       29.78     85.35 o 
   0   7  18      373.11      489.81    124.96 o 
   1   7  18       90.99       75.60     92.75 o 
   2   7  18      398.78      309.91    152.07 o 
  -9   1  19     2162.77     2000.08    206.58 o 
  -8   1  19     1758.16     1541.14    243.46 o 
  -7   1  19     1269.67     1288.45    153.55 o 
  -6   1  19     1983.60     1866.88    173.95 o 
  -5   1  19      624.89      572.29     98.77 o 
  -4   1  19       51.45       88.54     85.99 o 
  -3   1  19       50.79       79.81     51.75 o 
  -2   1  19      170.10      359.14     74.47 o 
  -1   1  19     6885.59     6671.56    282.38 o 
   0   1  19     7609.49     7670.37    303.76 o 
   1   1  19     1270.38     1409.22    125.33 o 
   2   1  19     5521.76     5582.63    141.19 o 
   3   1  19    11007.87    10965.69    220.27 o 
   4   1  19     7107.83     7647.34    205.26 o 
   5   1  19     6154.82     6297.68    225.74 o 
   6   1  19     8788.10     8883.59    280.46 o 
   7   1  19    11741.29    11877.57    421.25 o 
   8   1  19    10713.14     9226.58    493.60 o 
  -9   2  19     4075.89     3575.20    273.70 o 
  -8   2  19     7254.93     7203.66    369.58 o 
  -7   2  19    10395.73    10396.67    425.18 o 
  -6   2  19    13815.55    13296.85    475.84 o 
  -5   2  19    12371.04    11647.00    419.22 o 
  -4   2  19    18855.25    19279.40    534.67 o 
  -3   2  19    16846.58    16875.30    485.87 o 
  -2   2  19    11816.28    11647.87    389.21 o 
  -1   2  19     9936.03    10107.63    490.05 o 
   0   2  19     6316.27     6428.14    218.13 o 
   1   2  19    19606.00    20058.38    324.37 o 
   2   2  19     4007.73     4193.63    128.93 o 
   3   2  19    12157.20    11942.52    318.94 o 
   4   2  19     9237.72     9009.05    285.04 o 
   5   2  19     5817.72     5494.86    282.73 o 
   6   2  19     4255.01     4229.13    196.70 o 
   7   2  19     3947.13     3776.39    439.32 o 
   8   2  19     4134.92     3753.75    387.37 o 
  -8   3  19       44.49       73.59     73.09 o 
  -7   3  19       18.57      -32.46     73.90 o 
  -6   3  19        7.14       -8.23     54.80 o 
  -5   3  19       24.32       73.60     60.86 o 
  -4   3  19      183.28      180.14     71.21 o 
  -3   3  19        4.73       34.79     51.33 o 
  -2   3  19      206.75      293.51     71.53 o 
  -1   3  19      550.49      650.15    129.44 o 
   0   3  19     1237.11     1112.56    118.43 o 
   1   3  19       50.03       93.05     28.93 o 
   2   3  19     1836.19     2003.52    130.16 o 
   3   3  19     4485.49     4546.88    197.84 o 
   4   3  19     2816.34     3143.01    192.13 o 
   5   3  19     3612.99     3495.25    180.81 o 
   6   3  19     2747.75     2444.05    219.55 o 
   7   3  19     2305.65     2101.61    207.86 o 
  -7   4  19    18673.85    17832.29    595.48 o 
  -6   4  19    18422.92    17715.51    575.21 o 
  -5   4  19    20102.10    20101.76    741.71 o 
  -4   4  19    23241.02    22914.35    627.40 o 
  -3   4  19    25030.97    24968.65    650.32 o 
  -2   4  19    22932.32    22519.87    598.44 o 
  -1   4  19    14521.91    14709.28    382.17 o 
   0   4  19    18302.24    18466.14    330.60 o 
   1   4  19    22487.60    23080.81    662.67 o 
   2   4  19    13827.77    13685.27    359.35 o 
   3   4  19    15209.84    15559.14    383.41 o 
   4   4  19    16620.11    16374.60    560.48 o 
   5   4  19     9437.66     9743.38    440.24 o 
   6   4  19     6671.76     6262.31    482.98 o 
  -6   5  19       32.64       18.36     72.04 o 
  -5   5  19       16.38       60.74     63.94 o 
  -4   5  19       11.05      -69.52     69.52 o 
  -3   5  19      214.33       71.68     52.68 o 
  -2   5  19        2.08       40.48     45.26 o 
  -1   5  19      162.52       72.75     38.33 o 
   0   5  19      325.82      339.72     70.72 o 
   1   5  19      364.81      447.76     76.06 o 
   2   5  19      173.82      200.29     76.23 o 
   3   5  19      305.53      319.98    131.55 o 
   4   5  19      874.22      830.83    138.65 o 
   5   5  19      173.86      326.27     99.04 o 
  -5   6  19    11017.71    11451.92    387.96 o 
  -4   6  19    11109.37    10793.76    363.57 o 
  -3   6  19    11911.67    11726.53    366.08 o 
  -2   6  19    15647.04    15158.87    489.52 o 
  -1   6  19     8300.26     8461.67    318.71 o 
   0   6  19    13468.33    13563.97    518.77 o 
   1   6  19    11881.59    11711.92    490.44 o 
   2   6  19    12665.29    13016.88    527.94 o 
   3   6  19     8491.83     8290.55    425.60 o 
   4   6  19     7566.21     7864.22    427.56 o 
  -9   0  20    19485.36    19632.35    924.97 o 
  -8   0  20    25489.86    23865.32    983.74 o 
  -7   0  20    25560.00    23560.39    939.50 o 
  -6   0  20    17795.03    17258.79    756.20 o 
  -5   0  20    26217.43    26050.46    922.60 o 
  -4   0  20    22067.66    21993.66    815.19 o 
  -3   0  20    10995.26    11825.49    568.41 o 
  -2   0  20    15017.95    14472.88    622.88 o 
  -1   0  20    21088.55    21315.24    768.25 o 
   0   0  20    23723.96    24201.57    539.93 o 
   1   0  20    13642.39    13649.30    607.72 o 
   2   0  20    35007.93    34185.66    983.82 o 
   3   0  20    14506.55    14948.06    394.31 o 
   4   0  20     6138.18     5577.73    375.19 o 
   5   0  20     4470.23     4489.65    209.50 o 
   6   0  20     4094.63     4363.21    352.88 o 
   7   0  20     3677.25     3531.45    330.96 o 
   8   0  20     2661.36     2879.38    303.32 o 
  -9   1  20       79.57      107.12     81.94 o 
  -8   1  20       29.29      109.46    126.26 o 
  -7   1  20       60.64      107.83     74.09 o 
  -6   1  20       29.21       28.81     70.37 o 
  -5   1  20       94.46       91.85     89.50 o 
  -4   1  20       26.74      173.57     86.80 o 
  -3   1  20      361.97      494.82    154.79 o 
  -2   1  20     2900.09     2958.99    197.10 o 
  -1   1  20     2699.41     2915.63    157.50 o 
   0   1  20     2330.26     2371.42    287.39 o 
   1   1  20     3028.05     3049.86    192.25 o 
   2   1  20     1396.52     1528.52     86.86 o 
   3   1  20      916.82     1122.49    139.28 o 
   4   1  20      731.11      821.40    100.71 o 
   5   1  20      977.61     1058.41     97.07 o 
   6   1  20     1524.91     1495.94    122.01 o 
   7   1  20     1280.18     1543.16    159.03 o 
   8   1  20     1188.31     1324.96    229.27 o 
  -8   2  20    12022.66    11372.95    474.51 o 
  -7   2  20    10362.76     9830.74    422.52 o 
  -6   2  20     9872.38     9767.64    404.17 o 
  -5   2  20    15219.54    14969.87    491.35 o 
  -4   2  20    19631.00    19346.78    550.63 o 
  -3   2  20    13624.14    12968.98    429.45 o 
  -2   2  20    12390.90    12169.83    410.54 o 
  -1   2  20    17406.59    17487.87    495.50 o 
   0   2  20     6814.66     6495.55    242.50 o 
   1   2  20     6019.26     6393.48    179.07 o 
   2   2  20     8596.84     8259.00    263.79 o 
   3   2  20     4138.06     3744.04    179.28 o 
   4   2  20     1467.01     1585.39    121.12 o 
   5   2  20     1428.74     1276.93    113.08 o 
   6   2  20     1514.76     1371.60    150.38 o 
   7   2  20     1393.29     1194.08    227.31 o 
  -8   3  20       75.06        0.11    137.13 o 
  -7   3  20      594.34      503.91    112.70 o 
  -6   3  20     1261.24     1137.74    145.78 o 
  -5   3  20      582.42      467.31    105.50 o 
  -4   3  20     1129.78     1117.83    171.27 o 
  -3   3  20     1850.15     1814.64    163.60 o 
  -2   3  20     6105.14     5541.37    280.25 o 
  -1   3  20     5559.14     5665.11    278.61 o 
   0   3  20     4812.24     4549.21    200.02 o 
   1   3  20    14348.14    14208.84    363.56 o 
   2   3  20    12405.23    12349.50    337.71 o 
   3   3  20    14767.49    15023.08    380.22 o 
   4   3  20    14140.21    14283.63    376.37 o 
   5   3  20    14087.27    14286.67    576.29 o 
   6   3  20    13526.76    13514.05    520.53 o 
   7   3  20     9440.53     9370.13    443.28 o 
  -7   4  20      153.56       79.36    114.48 o 
  -6   4  20       79.60      155.27     80.85 o 
  -5   4  20      119.08      180.97     77.56 o 
  -4   4  20      487.20      562.87    120.72 o 
  -3   4  20      530.05      649.90    112.70 o 
  -2   4  20       16.72       77.55     89.22 o 
  -1   4  20     1273.98     1246.89    141.65 o 
   0   4  20      138.98      257.54     45.27 o 
   1   4  20     1094.17     1088.13    104.97 o 
   2   4  20      258.63      224.19     59.93 o 
   3   4  20      206.02      203.91     54.94 o 
   4   4  20      138.25      172.68     73.85 o 
   5   4  20       26.00      102.72     67.20 o 
   6   4  20       38.21       16.77    124.34 o 
  -6   5  20      833.25      895.72    143.60 o 
  -5   5  20      226.36      190.07     76.55 o 
  -4   5  20     1265.42     1394.09    165.18 o 
  -3   5  20     3107.02     3287.00    186.11 o 
  -2   5  20     5414.92     5541.84    229.44 o 
  -1   5  20     6608.20     7106.00    282.60 o 
   0   5  20     6257.47     6110.12    270.53 o 
   1   5  20    13470.62    13250.07    378.71 o 
   2   5  20    11360.73    12015.85    485.74 o 
   3   5  20    13237.87    13756.49    532.29 o 
   4   5  20    13189.75    13988.75    602.12 o 
   5   5  20    12225.59    13394.65    557.06 o 
  -4   6  20     4539.11     4435.94    282.95 o 
  -3   6  20     3605.88     3722.74    270.00 o 
  -2   6  20     5022.45     5011.83    255.04 o 
  -1   6  20     6042.59     6141.15    328.08 o 
   0   6  20     4822.58     5210.54    415.18 o 
   1   6  20     3352.61     4125.96    295.43 o 
   2   6  20     2246.54     1968.95    209.39 o 
   3   6  20     2465.43     2533.86    244.73 o 
  -8   1  21     1734.03     1899.88    198.17 o 
  -7   1  21     2078.77     2084.34    248.75 o 
  -6   1  21     3150.02     3029.79    233.79 o 
  -5   1  21     5756.74     5393.67    292.23 o 
  -4   1  21     7918.38     7894.85    343.87 o 
  -3   1  21    18197.09    17256.15    508.02 o 
  -2   1  21    17860.33    17345.46    502.97 o 
  -1   1  21    17619.21    17060.82    495.56 o 
   0   1  21    17962.88    17803.02    508.28 o 
   1   1  21    14612.16    14387.03    625.82 o 
   2   1  21    21866.32    22535.09    546.49 o 
   3   1  21    18929.72    19841.84    428.57 o 
   4   1  21    18033.75    18520.26    411.37 o 
   5   1  21    18151.00    17760.72    582.06 o 
   6   1  21    16016.40    16226.25    571.11 o 
   7   1  21    14789.99    14415.62    485.15 o 
  -8   2  21     7954.02     7122.95    380.20 o 
  -7   2  21     7152.83     7395.16    370.75 o 
  -6   2  21     8081.99     7857.63    476.75 o 
  -5   2  21     5062.07     4991.14    285.79 o 
  -4   2  21     3047.26     2930.44    211.83 o 
  -3   2  21     5341.68     4987.77    393.18 o 
  -2   2  21     1500.84     1608.59    154.63 o 
  -1   2  21     3489.62     3427.86    164.78 o 
   0   2  21     2657.05     2853.05    266.87 o 
   1   2  21     4960.79     5225.66    212.69 o 
   2   2  21     1933.77     2092.66    136.12 o 
   3   2  21     1683.95     1710.48    124.11 o 
   4   2  21     1428.87     1417.57    119.02 o 
   5   2  21      595.56      629.56     84.73 o 
   6   2  21      200.01      275.99     87.91 o 
   7   2  21       48.41      208.06     97.10 o 
  -7   3  21      870.28      835.14    256.95 o 
  -6   3  21      951.95      873.09    137.16 o 
  -5   3  21     1944.97     2057.76    192.25 o 
  -4   3  21     1542.02     1575.98    162.78 o 
  -3   3  21     3123.02     3143.39    324.50 o 
  -2   3  21     4398.58     4411.00    258.55 o 
  -1   3  21     4586.51     4636.97    261.02 o 
   0   3  21     4358.30     4407.34    202.95 o 
   1   3  21     5719.29     6268.70    242.38 o 
   2   3  21     7809.68     7908.31    274.58 o 
   3   3  21     5179.91     5140.91    223.11 o 
   4   3  21     5319.31     5535.40    234.64 o 
   5   3  21     3510.72     3502.10    254.46 o 
   6   3  21     3720.17     3593.28    267.26 o 
  -6   4  21    14427.23    14224.18    530.35 o 
  -5   4  21    16896.87    16496.99    557.30 o 
  -4   4  21    12973.69    12680.64    472.25 o 
  -3   4  21    15703.11    15454.54    825.18 o 
  -2   4  21     9000.18     9005.89    381.39 o 
  -1   4  21     4687.01     4631.93    267.48 o 
   0   4  21     9298.08     9090.60    304.79 o 
   1   4  21     3963.78     4127.96    295.72 o 
   2   4  21     2398.84     2196.05    237.00 o 
   3   4  21      918.45      840.58    136.91 o 
   4   4  21      724.08      880.29    139.01 o 
   5   4  21      240.98      315.98    166.16 o 
   6   4  21      186.48      208.82    103.85 o 
  -5   5  21      254.08      276.58     95.88 o 
  -4   5  21     1008.06      943.31    142.76 o 
  -3   5  21     1173.88     1295.95    128.79 o 
  -2   5  21      842.41      746.28     89.93 o 
  -1   5  21      509.56      565.69    114.70 o 
   0   5  21     2037.02     2297.08    161.38 o 
   1   5  21      254.04      381.17     91.55 o 
   2   5  21      478.40      530.44    114.37 o 
   3   5  21      871.24      922.93    145.99 o 
   4   5  21      828.75      975.56    152.44 o 
  -3   6  21     4342.51     4707.56    305.96 o 
  -2   6  21     3338.68     3048.64    244.13 o 
  -1   6  21      968.75     1041.02    229.05 o 
   0   6  21     6248.25     6633.88    374.40 o 
   1   6  21     1904.34     2061.30    213.28 o 
   2   6  21     1501.18     1759.75    204.45 o 
  -8   0  22     6466.03     6207.71    499.05 o 
  -7   0  22     5237.74     4682.09    414.37 o 
  -6   0  22     6985.90     6808.72    485.64 o 
  -5   0  22     6405.82     6564.37    460.99 o 
  -4   0  22     5448.10     5319.47    403.42 o 
  -3   0  22     2370.36     2594.27    278.34 o 
  -2   0  22     9575.09     9427.22    526.60 o 
  -1   0  22     2013.81     2200.42    245.97 o 
   0   0  22      863.00      879.35    170.53 o 
   1   0  22      953.42      980.26    166.69 o 
   2   0  22        6.40        7.08     73.23 o 
   3   0  22      625.50      622.20    134.63 o 
   4   0  22     1214.73     1171.31    183.00 o 
   5   0  22      945.18      815.29    155.91 o 
   6   0  22      534.67      524.53    148.88 o 
   7   0  22     2793.13     2872.88    310.22 o 
  -8   1  22     1139.45     1575.85    279.06 o 
  -7   1  22     1656.02     1757.22    185.90 o 
  -6   1  22     1192.70     1243.42    157.18 o 
  -5   1  22     1792.22     1945.72    183.18 o 
  -4   1  22     1432.46     1367.72    272.57 o 
  -3   1  22     1094.26     1055.11    134.88 o 
  -2   1  22     1100.06     1319.28    227.94 o 
  -1   1  22      974.50     1475.27    250.20 o 
   0   1  22     1657.88     1933.05    170.55 o 
   1   1  22     3754.42     4059.14    339.66 o 
   2   1  22     4534.57     5036.19    264.30 o 
   3   1  22     3236.64     3483.83    179.09 o 
   4   1  22     3892.61     4145.58    238.73 o 
   5   1  22     2068.44     2054.52    140.29 o 
   6   1  22     1046.38     1112.19    170.48 o 
   7   1  22     1035.79     1052.79    174.80 o 
  -7   2  22     3231.64     3149.76    246.11 o 
  -6   2  22     6470.32     6049.22    330.44 o 
  -5   2  22     3692.38     3067.19    229.46 o 
  -4   2  22     1829.50     1863.30    176.76 o 
  -3   2  22      990.31     1111.01    132.55 o 
  -2   2  22     3194.58     3324.08    223.43 o 
  -1   2  22     2019.18     2044.46    174.53 o 
   0   2  22      604.33      595.15    101.13 o 
   1   2  22     2279.45     2385.65    182.04 o 
   2   2  22       83.24      181.24     69.86 o 
   3   2  22       98.83       88.61     47.89 o 
   4   2  22      445.29      428.15     78.03 o 
   5   2  22      316.33      405.37     88.72 o 
   6   2  22      229.80      239.88     73.16 o 
  -7   3  22     6064.54     6179.57    353.57 o 
  -6   3  22     5167.20     5115.68    344.50 o 
  -5   3  22    10479.73    10479.08    434.30 o 
  -4   3  22    13710.49    13609.98    484.48 o 
  -3   3  22    18053.07    17797.83    551.56 o 
  -2   3  22    20712.84    19828.76    611.20 o 
  -1   3  22    19531.34    20295.52    631.57 o 
   0   3  22    18520.79    17807.63    713.92 o 
   1   3  22    24023.72    24043.93    511.89 o 
   2   3  22    19355.79    19568.15    456.16 o 
   3   3  22    14685.15    14964.06    399.63 o 
   4   3  22    16264.75    16880.53    430.68 o 
   5   3  22    12654.81    12976.28    502.57 o 
   6   3  22    10033.46    10121.34    456.03 o 
  -6   4  22     1154.42      941.31    143.55 o 
  -5   4  22      887.50      753.74    177.74 o 
  -4   4  22        3.51       -6.72     61.00 o 
  -3   4  22       28.86       12.73     59.08 o 
  -2   4  22       73.56      -34.86     64.48 o 
  -1   4  22       65.11      156.81     67.90 o 
   0   4  22      454.56      378.62     85.08 o 
   1   4  22       33.32       34.82     49.03 o 
   2   4  22       85.93       41.34     45.96 o 
   3   4  22       18.05       -1.87     69.81 o 
   4   4  22       13.15       19.99     70.25 o 
   5   4  22        9.80       11.25    159.64 o 
  -5   5  22     8243.69     7565.78    479.83 o 
  -4   5  22    12093.97    12324.99    725.70 o 
  -3   5  22    14986.65    14937.54    593.31 o 
  -2   5  22    17972.41    17386.84    576.80 o 
  -1   5  22    16095.79    15929.38    595.21 o 
   0   5  22    18207.93    18192.31    472.73 o 
   1   5  22    20459.60    21141.57    670.29 o 
   2   5  22    17550.79    18894.84    638.46 o 
   3   5  22    15568.35    15874.97    596.06 o 
   4   5  22    13485.47    13750.04    566.88 o 
  -1   6  22     1249.41     1365.74    253.25 o 
   0   6  22       46.10       27.22     95.43 o 
  -7   1  23     9627.00     9183.02    424.18 o 
  -6   1  23    15950.49    15698.37    541.88 o 
  -5   1  23    17471.28    16905.54    548.84 o 
  -4   1  23    30313.46    29392.73    732.70 o 
  -3   1  23    21616.29    20924.75    597.49 o 
  -2   1  23    17528.27    18092.42    708.18 o 
  -1   1  23    23055.90    22247.44    607.10 o 
   0   1  23    22090.58    21255.53    593.35 o 
   1   1  23    20057.68    20059.80    874.05 o 
   2   1  23    15729.84    16469.79    507.06 o 
   3   1  23    19758.91    20884.80    825.02 o 
   4   1  23    13115.23    13645.88    372.09 o 
   5   1  23     9939.76    10075.52    587.45 o 
   6   1  23     8570.41     8411.88    369.52 o 
  -7   2  23      613.68      629.49    131.25 o 
  -6   2  23      884.02     1179.56    155.96 o 
  -5   2  23      970.41      770.74    124.75 o 
  -4   2  23      511.65      592.07    114.78 o 
  -3   2  23      966.82      728.31    114.32 o 
  -2   2  23      111.47      -59.56     88.00 o 
  -1   2  23       38.85      115.65     53.64 o 
   0   2  23      193.55      179.52    136.55 o 
   1   2  23      985.81     1164.32    132.01 o 
   2   2  23     2271.58     2221.61    154.54 o 
   3   2  23     2037.50     2169.90    150.02 o 
   4   2  23     1423.53     1644.80    132.73 o 
   5   2  23     1241.32     1369.84    123.99 o 
   6   2  23     4399.18     4525.48    418.60 o 
  -6   3  23     2270.51     2280.68    217.70 o 
  -5   3  23     3775.83     3696.85    263.57 o 
  -4   3  23     7232.89     6884.60    405.08 o 
  -3   3  23     6417.82     6564.31    806.76 o 
  -2   3  23     5993.20     6361.48    324.89 o 
  -1   3  23     7080.07     6888.39    338.87 o 
   0   3  23     5993.93     5473.87    395.68 o 
   1   3  23     5219.60     5597.88    241.78 o 
   2   3  23     4514.76     4701.88    236.71 o 
   3   3  23     3110.27     3331.93    188.86 o 
   4   3  23     3143.56     3493.44    196.14 o 
   5   3  23     3345.53     3919.24    278.21 o 
  -5   4  23      728.16      799.48    134.15 o 
  -4   4  23      118.82        0.29     61.95 o 
  -3   4  23       11.85       97.95     67.29 o 
  -2   4  23      167.20       65.87     67.54 o 
  -1   4  23       91.51       49.39     57.79 o 
   0   4  23       94.29      106.37     55.96 o 
   1   4  23      440.16      564.80     90.20 o 
   2   4  23     1357.18     1352.32    203.93 o 
   3   4  23     1369.82     1446.72    175.26 o 
   4   4  23     1070.52     1138.75    160.04 o 
  -4   5  23     1856.64     1848.48    201.21 o 
  -3   5  23     1714.67     1644.61    187.55 o 
  -2   5  23     2209.56     2246.98    244.89 o 
  -1   5  23     1599.51     1579.24    169.77 o 
   0   5  23     1826.98     1932.90    160.00 o 
   1   5  23      350.55      283.85    204.76 o 
   2   5  23      662.47      634.54    121.25 o 
   3   5  23     1437.02     1527.86    190.45 o 
  -7   0  24      232.06      212.57    123.61 o 
  -6   0  24      130.65      170.10    117.56 o 
  -5   0  24      466.00      501.02    153.23 o 
  -4   0  24      419.17      451.95    143.79 o 
  -3   0  24     1557.17     1352.31    223.28 o 
  -2   0  24     1472.06     1346.23    217.31 o 
  -1   0  24     2719.81     2544.70    285.22 o 
   0   0  24     5080.07     5568.55    422.09 o 
   1   0  24    12645.47    12749.85    660.55 o 
   2   0  24    11891.70    11866.95    651.88 o 
   4   0  24    11228.29    11865.74    613.53 o 
   5   0  24    14243.78    15052.13    711.26 o 
   6   0  24     9057.01     9213.71    563.12 o 
  -7   1  24     2213.42     2376.28    260.93 o 
  -6   1  24     2347.60     2357.93    217.14 o 
  -5   1  24     3873.94     4041.69    296.61 o 
  -4   1  24     2688.77     2718.12    219.50 o 
  -3   1  24     3614.20     3276.05    235.01 o 
  -2   1  24     4143.65     4528.95    274.03 o 
  -1   1  24     2812.84     3136.80    374.74 o 
   0   1  24     2570.57     2803.52    219.72 o 
   1   1  24     1455.78     1580.82    166.51 o 
   2   1  24     1876.72     1857.46    247.14 o 
   3   1  24      523.97      541.07    107.70 o 
   4   1  24      335.34      322.15     86.77 o 
   5   1  24      857.29     1098.80    202.36 o 
   6   1  24      371.85      346.11     86.32 o 
  -6   2  24       14.85      -25.10    116.25 o 
  -5   2  24      275.49      355.28    101.09 o 
  -4   2  24      505.21      428.25    146.94 o 
  -3   2  24      448.02      416.86    103.08 o 
  -2   2  24     1063.38     1101.94    142.98 o 
  -1   2  24     1319.28     1268.99    149.32 o 
   0   2  24     1979.26     2163.42    197.23 o 
   1   2  24     4784.22     4188.33    349.45 o 
   2   2  24     3670.64     3315.24    466.20 o 
   3   2  24     3559.85     3371.46    190.90 o 
   4   2  24     4019.89     4378.49    221.23 o 
   5   2  24     5382.76     5105.18    339.19 o 
  -6   3  24    11695.94    10888.88    471.61 o 
  -5   3  24    16933.61    16663.34    616.00 o 
  -4   3  24    10573.12    10709.68    447.13 o 
  -3   3  24    14587.65    14474.99    941.59 o 
  -2   3  24    15539.63    15633.78    635.49 o 
  -1   3  24    13933.93    14599.14    508.93 o 
   0   3  24    14413.94    14143.19    500.50 o 
   1   3  24    14710.43    15188.04    415.00 o 
   2   3  24    13946.31    14197.96    402.05 o 
   3   3  24     7405.69     8412.21    308.56 o 
   4   3  24     3710.12     3887.85    270.79 o 
   5   3  24     4622.99     4653.20    465.61 o 
  -5   4  24      277.48      301.72    104.90 o 
  -4   4  24      506.58      477.15    164.82 o 
  -3   4  24       41.23       90.45     71.70 o 
  -2   4  24       28.02      -34.04     74.54 o 
  -1   4  24       47.97        9.22     71.38 o 
   0   4  24       47.38      232.80    114.42 o 
   1   4  24       53.54       80.98     62.46 o 
   2   4  24       29.04      107.64    113.60 o 
   3   4  24       93.47      205.27     88.71 o 
   4   4  24      158.73      112.22     73.77 o 
  -2   5  24    13868.65    14959.94    554.29 o 
  -1   5  24    11192.66    10831.78    462.25 o 
   0   5  24    11211.06    11116.59    709.61 o 
   1   5  24    13005.94    13878.10    551.50 o 
  -6   1  25    18242.10    18237.43    610.79 o 
  -5   1  25    18616.89    17857.88    592.03 o 
  -4   1  25    16437.14    15456.97    538.44 o 
  -3   1  25    12502.74    11997.25    463.84 o 
  -2   1  25    12540.82    12411.10    467.55 o 
  -1   1  25    10913.17    10610.09    428.42 o 
   0   1  25     8565.54     8968.29    395.78 o 
   1   1  25     6320.03     6501.46    391.71 o 
   2   1  25     3207.05     3227.93    246.54 o 
   3   1  25     2522.24     2450.58    393.53 o 
   4   1  25     4090.86     4440.12    304.22 o 
   5   1  25      877.22      895.35    208.13 o 
  -6   2  25      466.38      574.72    133.58 o 
  -5   2  25     2204.94     2340.58    526.59 o 
  -4   2  25     5139.30     5129.32    307.31 o 
  -3   2  25     4374.01     4465.72    285.37 o 
  -2   2  25     4732.95     4643.61    286.16 o 
  -1   2  25     5707.68     5538.35    310.40 o 
   0   2  25     5971.40     6271.60    331.23 o 
   1   2  25     5528.81     5251.11    310.35 o 
   2   2  25     4852.98     4558.03    273.70 o 
   3   2  25     4891.62     4925.31    235.39 o 
   4   2  25     6139.61     6046.27    329.52 o 
   5   2  25     5149.77     5342.30    339.76 o 
  -5   3  25     4499.78     4691.84    306.91 o 
  -4   3  25     1980.80     1922.88    202.71 o 
  -3   3  25      828.02      798.14    130.90 o 
  -2   3  25     1988.48     1861.25    324.62 o 
  -1   3  25     1718.86     1748.03    182.70 o 
   0   3  25     3160.37     3161.89    241.05 o 
   1   3  25     1204.17     1140.88    196.51 o 
   2   3  25     1437.62     1412.55    128.16 o 
   3   3  25      736.24      794.28    104.90 o 
   4   3  25      414.21      453.06    101.81 o 
  -4   4  25     2353.27     2511.27    402.68 o 
  -3   4  25     3607.96     3854.80    279.19 o 
  -2   4  25     4068.53     4043.19    279.02 o 
  -1   4  25     7601.15     8035.01    392.31 o 
   0   4  25    10295.83     9943.68    433.17 o 
   1   4  25     9665.42     9866.09    348.11 o 
   2   4  25     9684.33     8964.73    432.33 o 
   3   4  25     8595.12     8208.33    421.33 o 
  -6   0  26    11989.01    12120.61    701.55 o 
  -5   0  26    13230.49    12662.78    709.25 o 
  -4   0  26    13140.75    13383.15    716.27 o 
  -3   0  26    14705.52    14209.14    729.68 o 
  -2   0  26    15623.90    15940.13    770.44 o 
  -1   0  26    16934.90    16236.78    778.12 o 
   0   0  26    22384.96    23383.20    956.96 o 
   1   0  26    17448.83    17228.45    818.65 o 
   2   0  26    17388.15    17928.33    856.73 o 
   3   0  26    16538.23    16906.59    848.83 o 
   5   0  26    19395.34    19782.21    862.20 o 
  -6   1  26      935.54     1072.06    157.04 o 
  -5   1  26     1058.58     1118.29    156.46 o 
  -4   1  26     1255.55     1613.38    183.53 o 
  -3   1  26      974.66     1078.63    145.81 o 
  -2   1  26     1234.48     1308.23    156.90 o 
  -1   1  26      744.83      709.25    145.30 o 
   0   1  26     1301.69     1255.82    153.94 o 
   1   1  26      371.89      260.63     91.74 o 
   2   1  26      222.29      188.61     74.42 o 
   3   1  26      125.45       20.77     90.35 o 
   4   1  26        8.69       29.15    100.07 o 
  -5   2  26     3296.24     3429.32    264.28 o 
  -4   2  26     3707.29     3198.50    252.73 o 
  -3   2  26     4141.10     4080.34    280.60 o 
  -2   2  26     5597.12     5432.03    319.97 o 
  -1   2  26     7378.87     7164.15    364.39 o 
   0   2  26    10900.57     9897.33    429.92 o 
   1   2  26     9994.93     9995.59    438.37 o 
   2   2  26     9167.92     9102.90    556.69 o 
   3   2  26     9043.32     9133.80    412.13 o 
   4   2  26     9283.08     9912.83    430.50 o 
  -4   3  26     5852.44     5786.58    339.60 o 
  -3   3  26     4336.69     4309.25    567.71 o 
  -2   3  26     3497.74     3316.43    334.64 o 
  -1   3  26     2883.77     3062.36    240.21 o 
   0   3  26     2727.86     3210.63    246.60 o 
   1   3  26     1367.30     1766.40    238.89 o 
   2   3  26      103.90       70.23     65.75 o 
   3   3  26      115.55      175.86     61.14 o 
  -2   4  26      385.34      311.66    114.79 o 
  -1   4  26      262.69      182.68     75.11 o 
   0   4  26      501.03      722.73    134.12 o 
   1   4  26      517.26      617.64    125.29 o 
  -5   1  27     2868.79     2985.30    245.12 o 
  -4   1  27     1061.40     1030.87    153.98 o 
  -3   1  27     1159.91     1148.18    237.10 o 
  -2   1  27      409.59      647.16    126.00 o 
  -1   1  27      863.90      808.81    135.67 o 
   0   1  27        2.82        4.78    103.84 o 
   1   1  27      393.31      445.85    104.62 o 
   2   1  27      171.04      332.72    106.53 o 
   3   1  27      391.44      181.13    128.45 o 
   4   1  27      709.06      796.70    136.67 o 
  -4   2  27     6214.80     6754.25    387.14 o 
  -3   2  27     6666.90     6925.63    370.34 o 
  -2   2  27     8396.28     8671.24    414.26 o 
  -1   2  27     9038.84     9430.61    623.13 o 
   0   2  27     5804.58     6068.50    349.41 o 
   1   2  27     6947.43     7359.96    387.73 o 
   2   2  27     5279.45     5350.84    437.05 o 
   3   2  27     8197.38     8627.23    728.79 o 
  -3   3  27      465.74      438.27    107.37 o 
  -2   3  27      333.54      334.58     96.21 o 
  -1   3  27       15.98       41.17     79.45 o 
   0   3  27       42.50      -14.93     68.12 o 
   1   3  27     1342.77     1245.67    164.71 o 
   2   3  27      204.19      180.71    155.29 o 
  -4   0  28    11175.64    10696.56    662.98 o 
  -3   0  28    14542.78    13520.32    749.34 o 
  -2   0  28    16873.60    16690.75    826.26 o 
  -1   0  28    16500.15    15963.11    808.22 o 
   0   0  28    20548.36    21273.50    953.17 o 
   1   0  28    15256.44    15200.24    810.54 o 
   2   0  28    17083.57    16940.11    868.71 o 
   3   0  28    11230.99    11590.41    735.02 o 
  -4   1  28        0.40     -116.35    117.79 o 
  -3   1  28        8.97      -49.65     83.01 o 
  -2   1  28       60.68       -6.43     74.56 o 
  -1   1  28       40.20      156.39    106.47 o 
   0   1  28       13.82      116.45     99.69 o 
   1   1  28      462.79      620.00    130.78 o 
   2   1  28      370.11      598.52    124.54 o 
  -3   2  28    10850.58    11174.96    483.30 o 
  -2   2  28     8371.04     8069.60   1102.52 o 
  -1   2  28     9419.50     9351.28    587.16 o 
   0   2  28     9340.92    10381.32    468.91 o 
   1   2  28     7202.09     7348.61    394.10 o 
   2   2  28     7263.72     6817.73    385.12 o 
  -2   1  29     3191.45     3022.62    257.51 o 
  -1   1  29     5714.11     5518.09    545.03 o 
   0   1  29    10771.78    11508.57    701.15 o 
   1   1  29     5054.18     4853.70    331.79 o 
                                                 
